# Supplementary material for: New carbohydrate binding domains identified by phage display based functional metagenomic screens of human gut microbiota
Source: Commun Biol. 2023 Apr 5;6:371. doi: 10.1038/s42003-023-04718-0 (PMC10076258; doi:10.1038/s42003-023-04718-0)
Supplement: Supplementary file 5 — Supplementary Data 2 [file 42003_2023_4718_MOESM5_ESM.zip › SupplementaryData2/S11_Paenibacillus_macerans_CBM38_GH32_protein.pdb]

ATOM      1  N   MET A   1      -2.363 -46.086 -24.183  1.00 24.07           N  
ATOM      2  H   MET A   1      -2.432 -45.182 -24.628  1.00 24.07           H  
ATOM      3  H2  MET A   1      -1.499 -46.100 -23.659  1.00 24.07           H  
ATOM      4  H3  MET A   1      -2.325 -46.806 -24.890  1.00 24.07           H  
ATOM      5  CA  MET A   1      -3.494 -46.308 -23.247  1.00 24.07           C  
ATOM      6  HA  MET A   1      -4.441 -46.158 -23.766  1.00 24.07           H  
ATOM      7  C   MET A   1      -3.397 -45.267 -22.144  1.00 24.07           C  
ATOM      8  CB  MET A   1      -3.470 -47.725 -22.652  1.00 24.07           C  
ATOM      9  HB2 MET A   1      -2.444 -48.030 -22.445  1.00 24.07           H  
ATOM     10  HB3 MET A   1      -4.018 -47.725 -21.710  1.00 24.07           H  
ATOM     11  O   MET A   1      -2.356 -45.172 -21.526  1.00 24.07           O  
ATOM     12  CG  MET A   1      -4.139 -48.744 -23.579  1.00 24.07           C  
ATOM     13  HG2 MET A   1      -3.574 -48.812 -24.509  1.00 24.07           H  
ATOM     14  HG3 MET A   1      -5.145 -48.398 -23.814  1.00 24.07           H  
ATOM     15  SD  MET A   1      -4.274 -50.392 -22.841  1.00 24.07           S  
ATOM     16  CE  MET A   1      -3.292 -51.370 -24.014  1.00 24.07           C  
ATOM     17  HE1 MET A   1      -2.267 -51.001 -24.035  1.00 24.07           H  
ATOM     18  HE2 MET A   1      -3.285 -52.413 -23.699  1.00 24.07           H  
ATOM     19  HE3 MET A   1      -3.726 -51.302 -25.012  1.00 24.07           H  
ATOM     20  N   ARG A   2      -4.351 -44.331 -22.091  1.00 27.91           N  
ATOM     21  H   ARG A   2      -3.952 -43.424 -22.288  1.00 27.91           H  
ATOM     22  CA  ARG A   2      -5.394 -44.217 -21.049  1.00 27.91           C  
ATOM     23  HA  ARG A   2      -5.965 -43.323 -21.302  1.00 27.91           H  
ATOM     24  C   ARG A   2      -4.871 -43.972 -19.622  1.00 27.91           C  
ATOM     25  CB  ARG A   2      -6.404 -45.386 -21.061  1.00 27.91           C  
ATOM     26  HB2 ARG A   2      -5.880 -46.336 -21.168  1.00 27.91           H  
ATOM     27  HB3 ARG A   2      -6.915 -45.405 -20.098  1.00 27.91           H  
ATOM     28  O   ARG A   2      -4.291 -44.864 -19.020  1.00 27.91           O  
ATOM     29  CG  ARG A   2      -7.483 -45.250 -22.146  1.00 27.91           C  
ATOM     30  HG2 ARG A   2      -7.016 -45.314 -23.129  1.00 27.91           H  
ATOM     31  HG3 ARG A   2      -7.971 -44.281 -22.048  1.00 27.91           H  
ATOM     32  CD  ARG A   2      -8.542 -46.355 -22.006  1.00 27.91           C  
ATOM     33  HD2 ARG A   2      -8.992 -46.287 -21.016  1.00 27.91           H  
ATOM     34  HD3 ARG A   2      -8.054 -47.324 -22.106  1.00 27.91           H  
ATOM     35  NE  ARG A   2      -9.597 -46.228 -23.030  1.00 27.91           N  
ATOM     36  HE  ARG A   2      -9.515 -45.463 -23.685  1.00 27.91           H  
ATOM     37  NH1 ARG A   2     -10.898 -48.019 -22.392  1.00 27.91           N  
ATOM     38 HH11 ARG A   2     -10.234 -48.255 -21.668  1.00 27.91           H  
ATOM     39 HH12 ARG A   2     -11.712 -48.597 -22.546  1.00 27.91           H  
ATOM     40  NH2 ARG A   2     -11.513 -46.777 -24.136  1.00 27.91           N  
ATOM     41 HH21 ARG A   2     -11.385 -46.002 -24.772  1.00 27.91           H  
ATOM     42 HH22 ARG A   2     -12.328 -47.361 -24.251  1.00 27.91           H  
ATOM     43  CZ  ARG A   2     -10.660 -47.005 -23.179  1.00 27.91           C  
ATOM     44  N   LYS A   3      -5.326 -42.831 -19.082  1.00 29.32           N  
ATOM     45  H   LYS A   3      -5.766 -42.201 -19.737  1.00 29.32           H  
ATOM     46  CA  LYS A   3      -5.323 -42.356 -17.684  1.00 29.32           C  
ATOM     47  HA  LYS A   3      -6.133 -41.630 -17.617  1.00 29.32           H  
ATOM     48  C   LYS A   3      -4.108 -41.532 -17.240  1.00 29.32           C  
ATOM     49  CB  LYS A   3      -5.693 -43.456 -16.666  1.00 29.32           C  
ATOM     50  HB2 LYS A   3      -5.679 -43.008 -15.673  1.00 29.32           H  
ATOM     51  HB3 LYS A   3      -4.934 -44.238 -16.673  1.00 29.32           H  
ATOM     52  O   LYS A   3      -3.446 -41.890 -16.277  1.00 29.32           O  
ATOM     53  CG  LYS A   3      -7.084 -44.074 -16.868  1.00 29.32           C  
ATOM     54  HG2 LYS A   3      -7.836 -43.286 -16.828  1.00 29.32           H  
ATOM     55  HG3 LYS A   3      -7.135 -44.569 -17.838  1.00 29.32           H  
ATOM     56  CD  LYS A   3      -7.358 -45.101 -15.760  1.00 29.32           C  
ATOM     57  HD2 LYS A   3      -6.614 -45.895 -15.827  1.00 29.32           H  
ATOM     58  HD3 LYS A   3      -7.264 -44.612 -14.790  1.00 29.32           H  
ATOM     59  CE  LYS A   3      -8.765 -45.693 -15.901  1.00 29.32           C  
ATOM     60  HE2 LYS A   3      -8.858 -46.127 -16.897  1.00 29.32           H  
ATOM     61  HE3 LYS A   3      -9.493 -44.885 -15.820  1.00 29.32           H  
ATOM     62  NZ  LYS A   3      -9.032 -46.730 -14.870  1.00 29.32           N  
ATOM     63  HZ1 LYS A   3      -8.367 -47.486 -14.944  1.00 29.32           H  
ATOM     64  HZ2 LYS A   3      -9.959 -47.114 -14.977  1.00 29.32           H  
ATOM     65  HZ3 LYS A   3      -8.961 -46.341 -13.940  1.00 29.32           H  
ATOM     66  N   VAL A   4      -3.963 -40.328 -17.798  1.00 32.33           N  
ATOM     67  H   VAL A   4      -4.480 -40.108 -18.637  1.00 32.33           H  
ATOM     68  CA  VAL A   4      -3.693 -39.187 -16.908  1.00 32.33           C  
ATOM     69  HA  VAL A   4      -2.991 -39.481 -16.128  1.00 32.33           H  
ATOM     70  C   VAL A   4      -5.040 -38.864 -16.263  1.00 32.33           C  
ATOM     71  CB  VAL A   4      -3.066 -37.983 -17.637  1.00 32.33           C  
ATOM     72  HB  VAL A   4      -3.753 -37.620 -18.402  1.00 32.33           H  
ATOM     73  O   VAL A   4      -5.953 -38.358 -16.915  1.00 32.33           O  
ATOM     74  CG1 VAL A   4      -2.765 -36.852 -16.647  1.00 32.33           C  
ATOM     75 HG11 VAL A   4      -2.080 -37.192 -15.870  1.00 32.33           H  
ATOM     76 HG12 VAL A   4      -2.305 -36.015 -17.173  1.00 32.33           H  
ATOM     77 HG13 VAL A   4      -3.683 -36.490 -16.184  1.00 32.33           H  
ATOM     78  CG2 VAL A   4      -1.749 -38.391 -18.309  1.00 32.33           C  
ATOM     79 HG21 VAL A   4      -1.923 -39.145 -19.077  1.00 32.33           H  
ATOM     80 HG22 VAL A   4      -1.297 -37.520 -18.784  1.00 32.33           H  
ATOM     81 HG23 VAL A   4      -1.052 -38.782 -17.567  1.00 32.33           H  
ATOM     82  N   LYS A   5      -5.239 -39.319 -15.022  1.00 32.17           N  
ATOM     83  H   LYS A   5      -4.440 -39.710 -14.544  1.00 32.17           H  
ATOM     84  CA  LYS A   5      -6.377 -38.875 -14.211  1.00 32.17           C  
ATOM     85  HA  LYS A   5      -7.316 -39.049 -14.736  1.00 32.17           H  
ATOM     86  C   LYS A   5      -6.204 -37.366 -14.021  1.00 32.17           C  
ATOM     87  CB  LYS A   5      -6.385 -39.580 -12.841  1.00 32.17           C  
ATOM     88  HB2 LYS A   5      -6.928 -38.941 -12.144  1.00 32.17           H  
ATOM     89  HB3 LYS A   5      -5.363 -39.661 -12.472  1.00 32.17           H  
ATOM     90  O   LYS A   5      -5.166 -36.957 -13.517  1.00 32.17           O  
ATOM     91  CG  LYS A   5      -7.058 -40.964 -12.819  1.00 32.17           C  
ATOM     92  HG2 LYS A   5      -8.098 -40.861 -13.130  1.00 32.17           H  
ATOM     93  HG3 LYS A   5      -6.542 -41.641 -13.499  1.00 32.17           H  
ATOM     94  CD  LYS A   5      -7.000 -41.519 -11.384  1.00 32.17           C  
ATOM     95  HD2 LYS A   5      -7.376 -40.755 -10.704  1.00 32.17           H  
ATOM     96  HD3 LYS A   5      -5.958 -41.710 -11.129  1.00 32.17           H  
ATOM     97  CE  LYS A   5      -7.822 -42.797 -11.178  1.00 32.17           C  
ATOM     98  HE2 LYS A   5      -8.855 -42.588 -11.457  1.00 32.17           H  
ATOM     99  HE3 LYS A   5      -7.427 -43.576 -11.830  1.00 32.17           H  
ATOM    100  NZ  LYS A   5      -7.759 -43.228  -9.755  1.00 32.17           N  
ATOM    101  HZ1 LYS A   5      -6.807 -43.415  -9.473  1.00 32.17           H  
ATOM    102  HZ2 LYS A   5      -8.090 -42.489  -9.151  1.00 32.17           H  
ATOM    103  HZ3 LYS A   5      -8.322 -44.046  -9.569  1.00 32.17           H  
ATOM    104  N   ARG A   6      -7.208 -36.571 -14.410  1.00 29.46           N  
ATOM    105  H   ARG A   6      -7.987 -36.995 -14.894  1.00 29.46           H  
ATOM    106  CA  ARG A   6      -7.352 -35.174 -13.975  1.00 29.46           C  
ATOM    107  HA  ARG A   6      -6.519 -34.568 -14.333  1.00 29.46           H  
ATOM    108  C   ARG A   6      -7.318 -35.161 -12.442  1.00 29.46           C  
ATOM    109  CB  ARG A   6      -8.687 -34.578 -14.480  1.00 29.46           C  
ATOM    110  HB2 ARG A   6      -9.491 -35.294 -14.311  1.00 29.46           H  
ATOM    111  HB3 ARG A   6      -8.903 -33.696 -13.878  1.00 29.46           H  
ATOM    112  O   ARG A   6      -8.304 -35.537 -11.814  1.00 29.46           O  
ATOM    113  CG  ARG A   6      -8.696 -34.134 -15.954  1.00 29.46           C  
ATOM    114  HG2 ARG A   6      -8.505 -34.991 -16.600  1.00 29.46           H  
ATOM    115  HG3 ARG A   6      -7.913 -33.392 -16.105  1.00 29.46           H  
ATOM    116  CD  ARG A   6     -10.061 -33.512 -16.307  1.00 29.46           C  
ATOM    117  HD2 ARG A   6     -10.832 -34.279 -16.223  1.00 29.46           H  
ATOM    118  HD3 ARG A   6     -10.275 -32.724 -15.585  1.00 29.46           H  
ATOM    119  NE  ARG A   6     -10.089 -32.927 -17.664  1.00 29.46           N  
ATOM    120  HE  ARG A   6      -9.215 -32.892 -18.168  1.00 29.46           H  
ATOM    121  NH1 ARG A   6     -12.263 -32.154 -17.638  1.00 29.46           N  
ATOM    122 HH11 ARG A   6     -12.366 -32.458 -16.680  1.00 29.46           H  
ATOM    123 HH12 ARG A   6     -12.964 -31.557 -18.051  1.00 29.46           H  
ATOM    124  NH2 ARG A   6     -10.971 -31.724 -19.396  1.00 29.46           N  
ATOM    125 HH21 ARG A   6     -10.064 -31.657 -19.836  1.00 29.46           H  
ATOM    126 HH22 ARG A   6     -11.707 -31.142 -19.769  1.00 29.46           H  
ATOM    127  CZ  ARG A   6     -11.104 -32.280 -18.225  1.00 29.46           C  
ATOM    128  N   GLY A   7      -6.177 -34.820 -11.854  1.00 30.29           N  
ATOM    129  H   GLY A   7      -5.380 -34.601 -12.434  1.00 30.29           H  
ATOM    130  CA  GLY A   7      -6.104 -34.415 -10.457  1.00 30.29           C  
ATOM    131  HA2 GLY A   7      -6.783 -35.000  -9.837  1.00 30.29           H  
ATOM    132  HA3 GLY A   7      -5.086 -34.531 -10.083  1.00 30.29           H  
ATOM    133  C   GLY A   7      -6.473 -32.941 -10.404  1.00 30.29           C  
ATOM    134  O   GLY A   7      -5.779 -32.131 -11.007  1.00 30.29           O  
ATOM    135  N   LYS A   8      -7.588 -32.604  -9.751  1.00 32.50           N  
ATOM    136  H   LYS A   8      -8.092 -33.333  -9.267  1.00 32.50           H  
ATOM    137  CA  LYS A   8      -7.867 -31.223  -9.350  1.00 32.50           C  
ATOM    138  HA  LYS A   8      -7.638 -30.529 -10.159  1.00 32.50           H  
ATOM    139  C   LYS A   8      -6.929 -30.917  -8.180  1.00 32.50           C  
ATOM    140  CB  LYS A   8      -9.341 -31.061  -8.935  1.00 32.50           C  
ATOM    141  HB2 LYS A   8      -9.595 -31.812  -8.187  1.00 32.50           H  
ATOM    142  HB3 LYS A   8      -9.444 -30.081  -8.469  1.00 32.50           H  
ATOM    143  O   LYS A   8      -7.056 -31.566  -7.145  1.00 32.50           O  
ATOM    144  CG  LYS A   8     -10.337 -31.146 -10.106  1.00 32.50           C  
ATOM    145  HG2 LYS A   8     -10.314 -32.144 -10.543  1.00 32.50           H  
ATOM    146  HG3 LYS A   8     -10.053 -30.417 -10.865  1.00 32.50           H  
ATOM    147  CD  LYS A   8     -11.757 -30.828  -9.607  1.00 32.50           C  
ATOM    148  HD2 LYS A   8     -12.075 -31.593  -8.899  1.00 32.50           H  
ATOM    149  HD3 LYS A   8     -11.724 -29.870  -9.088  1.00 32.50           H  
ATOM    150  CE  LYS A   8     -12.767 -30.726 -10.757  1.00 32.50           C  
ATOM    151  HE2 LYS A   8     -12.331 -30.094 -11.530  1.00 32.50           H  
ATOM    152  HE3 LYS A   8     -12.940 -31.717 -11.176  1.00 32.50           H  
ATOM    153  NZ  LYS A   8     -14.040 -30.111 -10.295  1.00 32.50           N  
ATOM    154  HZ1 LYS A   8     -13.855 -29.187  -9.934  1.00 32.50           H  
ATOM    155  HZ2 LYS A   8     -14.694 -29.980 -11.053  1.00 32.50           H  
ATOM    156  HZ3 LYS A   8     -14.476 -30.637  -9.551  1.00 32.50           H  
ATOM    157  N   CYS A   9      -5.974 -30.012  -8.366  1.00 31.82           N  
ATOM    158  H   CYS A   9      -5.943 -29.506  -9.239  1.00 31.82           H  
ATOM    159  CA  CYS A   9      -5.148 -29.488  -7.282  1.00 31.82           C  
ATOM    160  HA  CYS A   9      -5.113 -30.197  -6.455  1.00 31.82           H  
ATOM    161  C   CYS A   9      -5.803 -28.192  -6.798  1.00 31.82           C  
ATOM    162  CB  CYS A   9      -3.717 -29.261  -7.786  1.00 31.82           C  
ATOM    163  HB2 CYS A   9      -3.685 -28.361  -8.401  1.00 31.82           H  
ATOM    164  HB3 CYS A   9      -3.379 -30.114  -8.376  1.00 31.82           H  
ATOM    165  O   CYS A   9      -6.004 -27.285  -7.600  1.00 31.82           O  
ATOM    166  SG  CYS A   9      -2.623 -29.060  -6.355  1.00 31.82           S  
ATOM    167  HG  CYS A   9      -1.683 -28.310  -6.938  1.00 31.82           H  
ATOM    168  N   TRP A  10      -6.193 -28.139  -5.528  1.00 33.19           N  
ATOM    169  H   TRP A  10      -5.929 -28.889  -4.904  1.00 33.19           H  
ATOM    170  CA  TRP A  10      -6.713 -26.930  -4.897  1.00 33.19           C  
ATOM    171  HA  TRP A  10      -7.247 -26.313  -5.619  1.00 33.19           H  
ATOM    172  C   TRP A  10      -5.516 -26.144  -4.365  1.00 33.19           C  
ATOM    173  CB  TRP A  10      -7.682 -27.313  -3.769  1.00 33.19           C  
ATOM    174  HB2 TRP A  10      -7.220 -28.067  -3.132  1.00 33.19           H  
ATOM    175  HB3 TRP A  10      -7.837 -26.431  -3.148  1.00 33.19           H  
ATOM    176  O   TRP A  10      -4.854 -26.609  -3.443  1.00 33.19           O  
ATOM    177  CG  TRP A  10      -9.033 -27.806  -4.196  1.00 33.19           C  
ATOM    178  CD1 TRP A  10      -9.293 -28.926  -4.909  1.00 33.19           C  
ATOM    179  HD1 TRP A  10      -8.537 -29.615  -5.257  1.00 33.19           H  
ATOM    180  CD2 TRP A  10     -10.333 -27.206  -3.906  1.00 33.19           C  
ATOM    181  CE2 TRP A  10     -11.347 -28.017  -4.499  1.00 33.19           C  
ATOM    182  CE3 TRP A  10     -10.758 -26.066  -3.192  1.00 33.19           C  
ATOM    183  HE3 TRP A  10     -10.025 -25.427  -2.722  1.00 33.19           H  
ATOM    184  NE1 TRP A  10     -10.657 -29.054  -5.090  1.00 33.19           N  
ATOM    185  HE1 TRP A  10     -11.091 -29.852  -5.533  1.00 33.19           H  
ATOM    186  CH2 TRP A  10     -13.099 -26.560  -3.688  1.00 33.19           C  
ATOM    187  HH2 TRP A  10     -14.142 -26.292  -3.598  1.00 33.19           H  
ATOM    188  CZ2 TRP A  10     -12.713 -27.710  -4.399  1.00 33.19           C  
ATOM    189  HZ2 TRP A  10     -13.461 -28.342  -4.853  1.00 33.19           H  
ATOM    190  CZ3 TRP A  10     -12.124 -25.747  -3.085  1.00 33.19           C  
ATOM    191  HZ3 TRP A  10     -12.425 -24.864  -2.541  1.00 33.19           H  
ATOM    192  N   ILE A  11      -5.214 -24.989  -4.960  1.00 34.86           N  
ATOM    193  H   ILE A  11      -5.769 -24.686  -5.748  1.00 34.86           H  
ATOM    194  CA  ILE A  11      -4.122 -24.105  -4.516  1.00 34.86           C  
ATOM    195  HA  ILE A  11      -3.652 -24.566  -3.647  1.00 34.86           H  
ATOM    196  C   ILE A  11      -4.716 -22.786  -4.001  1.00 34.86           C  
ATOM    197  CB  ILE A  11      -3.001 -23.937  -5.578  1.00 34.86           C  
ATOM    198  HB  ILE A  11      -3.323 -23.209  -6.324  1.00 34.86           H  
ATOM    199  O   ILE A  11      -4.281 -21.696  -4.352  1.00 34.86           O  
ATOM    200  CG1 ILE A  11      -2.659 -25.257  -6.313  1.00 34.86           C  
ATOM    201 HG12 ILE A  11      -3.564 -25.660  -6.768  1.00 34.86           H  
ATOM    202 HG13 ILE A  11      -2.287 -25.987  -5.594  1.00 34.86           H  
ATOM    203  CG2 ILE A  11      -1.743 -23.409  -4.858  1.00 34.86           C  
ATOM    204 HG21 ILE A  11      -0.899 -23.332  -5.544  1.00 34.86           H  
ATOM    205 HG22 ILE A  11      -1.457 -24.077  -4.046  1.00 34.86           H  
ATOM    206 HG23 ILE A  11      -1.922 -22.414  -4.450  1.00 34.86           H  
ATOM    207  CD1 ILE A  11      -1.639 -25.106  -7.452  1.00 34.86           C  
ATOM    208 HD11 ILE A  11      -1.591 -26.039  -8.015  1.00 34.86           H  
ATOM    209 HD12 ILE A  11      -0.645 -24.894  -7.060  1.00 34.86           H  
ATOM    210 HD13 ILE A  11      -1.947 -24.305  -8.124  1.00 34.86           H  
ATOM    211  N   SER A  12      -5.761 -22.880  -3.176  1.00 39.82           N  
ATOM    212  H   SER A  12      -6.088 -23.791  -2.890  1.00 39.82           H  
ATOM    213  CA  SER A  12      -6.485 -21.714  -2.649  1.00 39.82           C  
ATOM    214  HA  SER A  12      -6.597 -20.990  -3.456  1.00 39.82           H  
ATOM    215  C   SER A  12      -5.753 -20.976  -1.520  1.00 39.82           C  
ATOM    216  CB  SER A  12      -7.897 -22.131  -2.219  1.00 39.82           C  
ATOM    217  HB2 SER A  12      -8.418 -21.282  -1.775  1.00 39.82           H  
ATOM    218  HB3 SER A  12      -8.450 -22.451  -3.102  1.00 39.82           H  
ATOM    219  O   SER A  12      -6.229 -19.940  -1.082  1.00 39.82           O  
ATOM    220  OG  SER A  12      -7.850 -23.206  -1.299  1.00 39.82           O  
ATOM    221  HG  SER A  12      -7.888 -22.837  -0.414  1.00 39.82           H  
ATOM    222  N   GLY A  13      -4.606 -21.477  -1.046  1.00 33.91           N  
ATOM    223  H   GLY A  13      -4.269 -22.342  -1.445  1.00 33.91           H  
ATOM    224  CA  GLY A  13      -3.851 -20.885   0.068  1.00 33.91           C  
ATOM    225  HA2 GLY A  13      -3.546 -21.683   0.745  1.00 33.91           H  
ATOM    226  HA3 GLY A  13      -4.493 -20.210   0.634  1.00 33.91           H  
ATOM    227  C   GLY A  13      -2.591 -20.099  -0.314  1.00 33.91           C  
ATOM    228  O   GLY A  13      -1.836 -19.731   0.577  1.00 33.91           O  
ATOM    229  N   MET A  14      -2.304 -19.876  -1.603  1.00 33.98           N  
ATOM    230  H   MET A  14      -2.972 -20.160  -2.305  1.00 33.98           H  
ATOM    231  CA  MET A  14      -1.018 -19.301  -2.047  1.00 33.98           C  
ATOM    232  HA  MET A  14      -0.452 -18.990  -1.168  1.00 33.98           H  
ATOM    233  C   MET A  14      -1.178 -18.019  -2.872  1.00 33.98           C  
ATOM    234  CB  MET A  14      -0.143 -20.347  -2.763  1.00 33.98           C  
ATOM    235  HB2 MET A  14       0.817 -19.892  -3.004  1.00 33.98           H  
ATOM    236  HB3 MET A  14      -0.622 -20.645  -3.696  1.00 33.98           H  
ATOM    237  O   MET A  14      -0.511 -17.853  -3.888  1.00 33.98           O  
ATOM    238  CG  MET A  14       0.131 -21.592  -1.914  1.00 33.98           C  
ATOM    239  HG2 MET A  14       0.489 -21.287  -0.931  1.00 33.98           H  
ATOM    240  HG3 MET A  14      -0.808 -22.129  -1.778  1.00 33.98           H  
ATOM    241  SD  MET A  14       1.330 -22.741  -2.651  1.00 33.98           S  
ATOM    242  CE  MET A  14       2.867 -22.099  -1.930  1.00 33.98           C  
ATOM    243  HE1 MET A  14       3.713 -22.689  -2.284  1.00 33.98           H  
ATOM    244  HE2 MET A  14       3.008 -21.060  -2.227  1.00 33.98           H  
ATOM    245  HE3 MET A  14       2.818 -22.155  -0.843  1.00 33.98           H  
ATOM    246  N   VAL A  15      -2.018 -17.083  -2.418  1.00 34.07           N  
ATOM    247  H   VAL A  15      -2.537 -17.270  -1.571  1.00 34.07           H  
ATOM    248  CA  VAL A  15      -2.218 -15.770  -3.077  1.00 34.07           C  
ATOM    249  HA  VAL A  15      -2.405 -15.962  -4.133  1.00 34.07           H  
ATOM    250  C   VAL A  15      -0.944 -14.885  -3.049  1.00 34.07           C  
ATOM    251  CB  VAL A  15      -3.491 -15.067  -2.522  1.00 34.07           C  
ATOM    252  HB  VAL A  15      -3.344 -14.857  -1.463  1.00 34.07           H  
ATOM    253  O   VAL A  15      -0.953 -13.776  -3.564  1.00 34.07           O  
ATOM    254  CG1 VAL A  15      -3.871 -13.758  -3.232  1.00 34.07           C  
ATOM    255 HG11 VAL A  15      -3.168 -12.967  -2.970  1.00 34.07           H  
ATOM    256 HG12 VAL A  15      -3.873 -13.899  -4.313  1.00 34.07           H  
ATOM    257 HG13 VAL A  15      -4.857 -13.422  -2.911  1.00 34.07           H  
ATOM    258  CG2 VAL A  15      -4.720 -15.987  -2.665  1.00 34.07           C  
ATOM    259 HG21 VAL A  15      -4.593 -16.902  -2.087  1.00 34.07           H  
ATOM    260 HG22 VAL A  15      -5.608 -15.483  -2.284  1.00 34.07           H  
ATOM    261 HG23 VAL A  15      -4.879 -16.238  -3.714  1.00 34.07           H  
ATOM    262  N   ILE A  16       0.188 -15.362  -2.505  1.00 36.86           N  
ATOM    263  H   ILE A  16       0.172 -16.308  -2.150  1.00 36.86           H  
ATOM    264  CA  ILE A  16       1.419 -14.565  -2.312  1.00 36.86           C  
ATOM    265  HA  ILE A  16       1.347 -13.687  -2.954  1.00 36.86           H  
ATOM    266  C   ILE A  16       2.695 -15.292  -2.813  1.00 36.86           C  
ATOM    267  CB  ILE A  16       1.493 -14.014  -0.850  1.00 36.86           C  
ATOM    268  HB  ILE A  16       1.766 -14.833  -0.184  1.00 36.86           H  
ATOM    269  O   ILE A  16       3.790 -15.025  -2.343  1.00 36.86           O  
ATOM    270  CG1 ILE A  16       0.110 -13.459  -0.404  1.00 36.86           C  
ATOM    271 HG12 ILE A  16      -0.202 -12.674  -1.094  1.00 36.86           H  
ATOM    272 HG13 ILE A  16      -0.632 -14.257  -0.435  1.00 36.86           H  
ATOM    273  CG2 ILE A  16       2.534 -12.880  -0.691  1.00 36.86           C  
ATOM    274 HG21 ILE A  16       3.547 -13.203  -0.928  1.00 36.86           H  
ATOM    275 HG22 ILE A  16       2.277 -12.039  -1.335  1.00 36.86           H  
ATOM    276 HG23 ILE A  16       2.580 -12.540   0.344  1.00 36.86           H  
ATOM    277  CD1 ILE A  16       0.023 -12.909   1.016  1.00 36.86           C  
ATOM    278 HD11 ILE A  16       0.377 -13.665   1.717  1.00 36.86           H  
ATOM    279 HD12 ILE A  16       0.602 -11.990   1.103  1.00 36.86           H  
ATOM    280 HD13 ILE A  16      -1.016 -12.676   1.248  1.00 36.86           H  
ATOM    281  N   TRP A  17       2.617 -16.225  -3.777  1.00 28.93           N  
ATOM    282  H   TRP A  17       1.721 -16.424  -4.198  1.00 28.93           H  
ATOM    283  CA  TRP A  17       3.829 -16.857  -4.351  1.00 28.93           C  
ATOM    284  HA  TRP A  17       4.710 -16.307  -4.020  1.00 28.93           H  
ATOM    285  C   TRP A  17       3.869 -16.815  -5.885  1.00 28.93           C  
ATOM    286  CB  TRP A  17       4.007 -18.292  -3.822  1.00 28.93           C  
ATOM    287  HB2 TRP A  17       4.771 -18.785  -4.423  1.00 28.93           H  
ATOM    288  HB3 TRP A  17       3.077 -18.841  -3.967  1.00 28.93           H  
ATOM    289  O   TRP A  17       2.912 -17.200  -6.554  1.00 28.93           O  
ATOM    290  CG  TRP A  17       4.424 -18.408  -2.381  1.00 28.93           C  
ATOM    291  CD1 TRP A  17       3.636 -18.140  -1.315  1.00 28.93           C  
ATOM    292  HD1 TRP A  17       2.614 -17.796  -1.377  1.00 28.93           H  
ATOM    293  CD2 TRP A  17       5.732 -18.760  -1.820  1.00 28.93           C  
ATOM    294  CE2 TRP A  17       5.653 -18.667  -0.397  1.00 28.93           C  
ATOM    295  CE3 TRP A  17       6.984 -19.128  -2.366  1.00 28.93           C  
ATOM    296  HE3 TRP A  17       7.091 -19.186  -3.439  1.00 28.93           H  
ATOM    297  NE1 TRP A  17       4.357 -18.279  -0.147  1.00 28.93           N  
ATOM    298  HE1 TRP A  17       4.014 -17.998   0.761  1.00 28.93           H  
ATOM    299  CH2 TRP A  17       7.978 -19.279  -0.134  1.00 28.93           C  
ATOM    300  HH2 TRP A  17       8.838 -19.441   0.499  1.00 28.93           H  
ATOM    301  CZ2 TRP A  17       6.750 -18.916   0.440  1.00 28.93           C  
ATOM    302  HZ2 TRP A  17       6.664 -18.786   1.509  1.00 28.93           H  
ATOM    303  CZ3 TRP A  17       8.092 -19.387  -1.533  1.00 28.93           C  
ATOM    304  HZ3 TRP A  17       9.047 -19.642  -1.969  1.00 28.93           H  
ATOM    305  N   ALA A  18       5.018 -16.422  -6.451  1.00 36.01           N  
ATOM    306  H   ALA A  18       5.762 -16.108  -5.844  1.00 36.01           H  
ATOM    307  CA  ALA A  18       5.318 -16.563  -7.877  1.00 36.01           C  
ATOM    308  HA  ALA A  18       4.466 -16.193  -8.447  1.00 36.01           H  
ATOM    309  C   ALA A  18       5.540 -18.047  -8.232  1.00 36.01           C  
ATOM    310  CB  ALA A  18       6.540 -15.700  -8.223  1.00 36.01           C  
ATOM    311  HB1 ALA A  18       6.339 -14.659  -7.971  1.00 36.01           H  
ATOM    312  HB2 ALA A  18       6.749 -15.772  -9.290  1.00 36.01           H  
ATOM    313  HB3 ALA A  18       7.411 -16.044  -7.665  1.00 36.01           H  
ATOM    314  O   ALA A  18       6.416 -18.707  -7.670  1.00 36.01           O  
ATOM    315  N   MET A  19       4.750 -18.583  -9.165  1.00 33.13           N  
ATOM    316  H   MET A  19       4.047 -17.995  -9.590  1.00 33.13           H  
ATOM    317  CA  MET A  19       4.805 -19.991  -9.574  1.00 33.13           C  
ATOM    318  HA  MET A  19       5.295 -20.568  -8.790  1.00 33.13           H  
ATOM    319  C   MET A  19       5.607 -20.181 -10.866  1.00 33.13           C  
ATOM    320  CB  MET A  19       3.386 -20.555  -9.741  1.00 33.13           C  
ATOM    321  HB2 MET A  19       2.830 -19.948 -10.455  1.00 33.13           H  
ATOM    322  HB3 MET A  19       3.459 -21.568 -10.137  1.00 33.13           H  
ATOM    323  O   MET A  19       5.362 -19.505 -11.862  1.00 33.13           O  
ATOM    324  CG  MET A  19       2.615 -20.615  -8.420  1.00 33.13           C  
ATOM    325  HG2 MET A  19       2.441 -19.601  -8.060  1.00 33.13           H  
ATOM    326  HG3 MET A  19       3.216 -21.144  -7.681  1.00 33.13           H  
ATOM    327  SD  MET A  19       1.019 -21.459  -8.577  1.00 33.13           S  
ATOM    328  CE  MET A  19       0.471 -21.339  -6.858  1.00 33.13           C  
ATOM    329  HE1 MET A  19       1.062 -22.002  -6.227  1.00 33.13           H  
ATOM    330  HE2 MET A  19       0.585 -20.312  -6.510  1.00 33.13           H  
ATOM    331  HE3 MET A  19      -0.585 -21.604  -6.805  1.00 33.13           H  
ATOM    332  N   VAL A  20       6.514 -21.163 -10.881  1.00 31.75           N  
ATOM    333  H   VAL A  20       6.675 -21.672 -10.024  1.00 31.75           H  
ATOM    334  CA  VAL A  20       7.206 -21.632 -12.094  1.00 31.75           C  
ATOM    335  HA  VAL A  20       7.012 -20.934 -12.909  1.00 31.75           H  
ATOM    336  C   VAL A  20       6.643 -22.994 -12.494  1.00 31.75           C  
ATOM    337  CB  VAL A  20       8.736 -21.682 -11.900  1.00 31.75           C  
ATOM    338  HB  VAL A  20       8.971 -22.336 -11.060  1.00 31.75           H  
ATOM    339  O   VAL A  20       6.737 -23.964 -11.741  1.00 31.75           O  
ATOM    340  CG1 VAL A  20       9.451 -22.219 -13.150  1.00 31.75           C  
ATOM    341 HG11 VAL A  20       9.204 -21.605 -14.016  1.00 31.75           H  
ATOM    342 HG12 VAL A  20      10.530 -22.193 -12.993  1.00 31.75           H  
ATOM    343 HG13 VAL A  20       9.162 -23.252 -13.340  1.00 31.75           H  
ATOM    344  CG2 VAL A  20       9.298 -20.286 -11.603  1.00 31.75           C  
ATOM    345 HG21 VAL A  20       8.873 -19.897 -10.678  1.00 31.75           H  
ATOM    346 HG22 VAL A  20       9.055 -19.601 -12.416  1.00 31.75           H  
ATOM    347 HG23 VAL A  20      10.380 -20.335 -11.486  1.00 31.75           H  
ATOM    348  N   LEU A  21       6.072 -23.083 -13.697  1.00 32.08           N  
ATOM    349  H   LEU A  21       6.009 -22.246 -14.260  1.00 32.08           H  
ATOM    350  CA  LEU A  21       5.591 -24.338 -14.272  1.00 32.08           C  
ATOM    351  HA  LEU A  21       5.235 -24.973 -13.462  1.00 32.08           H  
ATOM    352  C   LEU A  21       6.750 -25.052 -14.989  1.00 32.08           C  
ATOM    353  CB  LEU A  21       4.403 -24.042 -15.213  1.00 32.08           C  
ATOM    354  HB2 LEU A  21       4.786 -23.689 -16.170  1.00 32.08           H  
ATOM    355  HB3 LEU A  21       3.798 -23.234 -14.799  1.00 32.08           H  
ATOM    356  O   LEU A  21       7.124 -24.680 -16.099  1.00 32.08           O  
ATOM    357  CG  LEU A  21       3.505 -25.275 -15.426  1.00 32.08           C  
ATOM    358  HG  LEU A  21       4.101 -26.182 -15.335  1.00 32.08           H  
ATOM    359  CD1 LEU A  21       2.383 -25.308 -14.385  1.00 32.08           C  
ATOM    360 HD11 LEU A  21       1.744 -24.432 -14.494  1.00 32.08           H  
ATOM    361 HD12 LEU A  21       1.781 -26.207 -14.514  1.00 32.08           H  
ATOM    362 HD13 LEU A  21       2.810 -25.307 -13.381  1.00 32.08           H  
ATOM    363  CD2 LEU A  21       2.868 -25.274 -16.815  1.00 32.08           C  
ATOM    364 HD21 LEU A  21       2.233 -26.151 -16.936  1.00 32.08           H  
ATOM    365 HD22 LEU A  21       3.650 -25.291 -17.575  1.00 32.08           H  
ATOM    366 HD23 LEU A  21       2.268 -24.373 -16.946  1.00 32.08           H  
ATOM    367  N   GLN A  22       7.327 -26.089 -14.376  1.00 33.12           N  
ATOM    368  H   GLN A  22       7.044 -26.309 -13.432  1.00 33.12           H  
ATOM    369  CA  GLN A  22       8.379 -26.895 -15.006  1.00 33.12           C  
ATOM    370  HA  GLN A  22       8.780 -26.337 -15.852  1.00 33.12           H  
ATOM    371  C   GLN A  22       7.811 -28.215 -15.551  1.00 33.12           C  
ATOM    372  CB  GLN A  22       9.551 -27.091 -14.030  1.00 33.12           C  
ATOM    373  HB2 GLN A  22       9.769 -26.138 -13.548  1.00 33.12           H  
ATOM    374  HB3 GLN A  22       9.276 -27.812 -13.261  1.00 33.12           H  
ATOM    375  O   GLN A  22       7.384 -29.093 -14.800  1.00 33.12           O  
ATOM    376  CG  GLN A  22      10.821 -27.559 -14.762  1.00 33.12           C  
ATOM    377  HG2 GLN A  22      11.068 -26.838 -15.541  1.00 33.12           H  
ATOM    378  HG3 GLN A  22      10.637 -28.524 -15.234  1.00 33.12           H  
ATOM    379  CD  GLN A  22      12.032 -27.698 -13.841  1.00 33.12           C  
ATOM    380  NE2 GLN A  22      13.209 -27.921 -14.384  1.00 33.12           N  
ATOM    381 HE21 GLN A  22      13.324 -27.913 -15.387  1.00 33.12           H  
ATOM    382 HE22 GLN A  22      13.983 -27.935 -13.736  1.00 33.12           H  
ATOM    383  OE1 GLN A  22      11.960 -27.630 -12.627  1.00 33.12           O  
ATOM    384  N   LEU A  23       7.831 -28.382 -16.876  1.00 32.61           N  
ATOM    385  H   LEU A  23       8.158 -27.614 -17.444  1.00 32.61           H  
ATOM    386  CA  LEU A  23       7.513 -29.647 -17.546  1.00 32.61           C  
ATOM    387  HA  LEU A  23       6.667 -30.118 -17.045  1.00 32.61           H  
ATOM    388  C   LEU A  23       8.710 -30.602 -17.447  1.00 32.61           C  
ATOM    389  CB  LEU A  23       7.127 -29.364 -19.013  1.00 32.61           C  
ATOM    390  HB2 LEU A  23       7.317 -30.250 -19.618  1.00 32.61           H  
ATOM    391  HB3 LEU A  23       7.776 -28.575 -19.395  1.00 32.61           H  
ATOM    392  O   LEU A  23       9.674 -30.488 -18.199  1.00 32.61           O  
ATOM    393  CG  LEU A  23       5.653 -28.957 -19.193  1.00 32.61           C  
ATOM    394  HG  LEU A  23       5.336 -28.339 -18.353  1.00 32.61           H  
ATOM    395  CD1 LEU A  23       5.476 -28.150 -20.477  1.00 32.61           C  
ATOM    396 HD11 LEU A  23       4.429 -27.870 -20.598  1.00 32.61           H  
ATOM    397 HD12 LEU A  23       5.799 -28.732 -21.341  1.00 32.61           H  
ATOM    398 HD13 LEU A  23       6.067 -27.237 -20.420  1.00 32.61           H  
ATOM    399  CD2 LEU A  23       4.752 -30.194 -19.280  1.00 32.61           C  
ATOM    400 HD21 LEU A  23       3.714 -29.876 -19.385  1.00 32.61           H  
ATOM    401 HD22 LEU A  23       5.030 -30.801 -20.142  1.00 32.61           H  
ATOM    402 HD23 LEU A  23       4.847 -30.785 -18.369  1.00 32.61           H  
ATOM    403  N   VAL A  24       8.650 -31.567 -16.529  1.00 30.69           N  
ATOM    404  H   VAL A  24       7.878 -31.557 -15.878  1.00 30.69           H  
ATOM    405  CA  VAL A  24       9.653 -32.638 -16.423  1.00 30.69           C  
ATOM    406  HA  VAL A  24      10.561 -32.329 -16.940  1.00 30.69           H  
ATOM    407  C   VAL A  24       9.116 -33.891 -17.113  1.00 30.69           C  
ATOM    408  CB  VAL A  24      10.048 -32.908 -14.957  1.00 30.69           C  
ATOM    409  HB  VAL A  24       9.186 -33.292 -14.412  1.00 30.69           H  
ATOM    410  O   VAL A  24       8.149 -34.492 -16.649  1.00 30.69           O  
ATOM    411  CG1 VAL A  24      11.182 -33.942 -14.879  1.00 30.69           C  
ATOM    412 HG11 VAL A  24      11.459 -34.101 -13.837  1.00 30.69           H  
ATOM    413 HG12 VAL A  24      12.053 -33.585 -15.427  1.00 30.69           H  
ATOM    414 HG13 VAL A  24      10.855 -34.894 -15.296  1.00 30.69           H  
ATOM    415  CG2 VAL A  24      10.529 -31.628 -14.259  1.00 30.69           C  
ATOM    416 HG21 VAL A  24       9.719 -30.901 -14.197  1.00 30.69           H  
ATOM    417 HG22 VAL A  24      10.852 -31.853 -13.243  1.00 30.69           H  
ATOM    418 HG23 VAL A  24      11.361 -31.187 -14.809  1.00 30.69           H  
ATOM    419  N   VAL A  25       9.740 -34.308 -18.220  1.00 34.22           N  
ATOM    420  H   VAL A  25      10.509 -33.756 -18.574  1.00 34.22           H  
ATOM    421  CA  VAL A  25       9.438 -35.593 -18.871  1.00 34.22           C  
ATOM    422  HA  VAL A  25       8.366 -35.776 -18.789  1.00 34.22           H  
ATOM    423  C   VAL A  25      10.219 -36.703 -18.153  1.00 34.22           C  
ATOM    424  CB  VAL A  25       9.752 -35.577 -20.380  1.00 34.22           C  
ATOM    425  HB  VAL A  25      10.818 -35.413 -20.533  1.00 34.22           H  
ATOM    426  O   VAL A  25      11.450 -36.695 -18.195  1.00 34.22           O  
ATOM    427  CG1 VAL A  25       9.351 -36.909 -21.035  1.00 34.22           C  
ATOM    428 HG11 VAL A  25       8.291 -37.106 -20.874  1.00 34.22           H  
ATOM    429 HG12 VAL A  25       9.549 -36.863 -22.106  1.00 34.22           H  
ATOM    430 HG13 VAL A  25       9.941 -37.726 -20.620  1.00 34.22           H  
ATOM    431  CG2 VAL A  25       8.979 -34.458 -21.094  1.00 34.22           C  
ATOM    432 HG21 VAL A  25       9.191 -34.485 -22.163  1.00 34.22           H  
ATOM    433 HG22 VAL A  25       9.291 -33.485 -20.716  1.00 34.22           H  
ATOM    434 HG23 VAL A  25       7.907 -34.576 -20.935  1.00 34.22           H  
ATOM    435  N   PRO A  26       9.564 -37.675 -17.489  1.00 31.16           N  
ATOM    436  CA  PRO A  26      10.271 -38.737 -16.787  1.00 31.16           C  
ATOM    437  HA  PRO A  26      11.118 -38.308 -16.252  1.00 31.16           H  
ATOM    438  C   PRO A  26      10.766 -39.804 -17.771  1.00 31.16           C  
ATOM    439  CB  PRO A  26       9.282 -39.316 -15.760  1.00 31.16           C  
ATOM    440  HB2 PRO A  26       9.717 -39.331 -14.761  1.00 31.16           H  
ATOM    441  HB3 PRO A  26       8.971 -40.322 -16.042  1.00 31.16           H  
ATOM    442  O   PRO A  26       9.967 -40.454 -18.438  1.00 31.16           O  
ATOM    443  CG  PRO A  26       8.072 -38.382 -15.813  1.00 31.16           C  
ATOM    444  HG2 PRO A  26       7.136 -38.917 -15.651  1.00 31.16           H  
ATOM    445  HG3 PRO A  26       8.191 -37.589 -15.075  1.00 31.16           H  
ATOM    446  CD  PRO A  26       8.143 -37.781 -17.210  1.00 31.16           C  
ATOM    447  HD2 PRO A  26       7.683 -38.457 -17.931  1.00 31.16           H  
ATOM    448  HD3 PRO A  26       7.628 -36.821 -17.213  1.00 31.16           H  
ATOM    449  N   GLY A  27      12.079 -40.039 -17.779  1.00 29.25           N  
ATOM    450  H   GLY A  27      12.668 -39.375 -17.299  1.00 29.25           H  
ATOM    451  CA  GLY A  27      12.672 -41.306 -18.207  1.00 29.25           C  
ATOM    452  HA2 GLY A  27      13.667 -41.391 -17.770  1.00 29.25           H  
ATOM    453  HA3 GLY A  27      12.070 -42.122 -17.807  1.00 29.25           H  
ATOM    454  C   GLY A  27      12.793 -41.532 -19.713  1.00 29.25           C  
ATOM    455  O   GLY A  27      12.021 -42.285 -20.295  1.00 29.25           O  
ATOM    456  N   ILE A  28      13.875 -41.023 -20.305  1.00 31.67           N  
ATOM    457  H   ILE A  28      14.395 -40.306 -19.820  1.00 31.67           H  
ATOM    458  CA  ILE A  28      14.580 -41.750 -21.368  1.00 31.67           C  
ATOM    459  HA  ILE A  28      14.196 -42.769 -21.407  1.00 31.67           H  
ATOM    460  C   ILE A  28      16.046 -41.855 -20.942  1.00 31.67           C  
ATOM    461  CB  ILE A  28      14.357 -41.153 -22.780  1.00 31.67           C  
ATOM    462  HB  ILE A  28      14.753 -40.138 -22.803  1.00 31.67           H  
ATOM    463  O   ILE A  28      16.896 -41.049 -21.302  1.00 31.67           O  
ATOM    464  CG1 ILE A  28      12.845 -41.107 -23.116  1.00 31.67           C  
ATOM    465 HG12 ILE A  28      12.430 -42.114 -23.057  1.00 31.67           H  
ATOM    466 HG13 ILE A  28      12.338 -40.489 -22.376  1.00 31.67           H  
ATOM    467  CG2 ILE A  28      15.105 -42.006 -23.827  1.00 31.67           C  
ATOM    468 HG21 ILE A  28      16.171 -42.049 -23.602  1.00 31.67           H  
ATOM    469 HG22 ILE A  28      15.013 -41.557 -24.816  1.00 31.67           H  
ATOM    470 HG23 ILE A  28      14.702 -43.018 -23.852  1.00 31.67           H  
ATOM    471  CD1 ILE A  28      12.500 -40.517 -24.488  1.00 31.67           C  
ATOM    472 HD11 ILE A  28      12.828 -41.183 -25.286  1.00 31.67           H  
ATOM    473 HD12 ILE A  28      12.975 -39.543 -24.603  1.00 31.67           H  
ATOM    474 HD13 ILE A  28      11.420 -40.395 -24.564  1.00 31.67           H  
ATOM    475  N   SER A  29      16.330 -42.861 -20.116  1.00 28.31           N  
ATOM    476  H   SER A  29      15.560 -43.439 -19.812  1.00 28.31           H  
ATOM    477  CA  SER A  29      17.604 -43.565 -20.190  1.00 28.31           C  
ATOM    478  HA  SER A  29      18.387 -42.892 -20.538  1.00 28.31           H  
ATOM    479  C   SER A  29      17.411 -44.687 -21.208  1.00 28.31           C  
ATOM    480  CB  SER A  29      18.013 -44.121 -18.815  1.00 28.31           C  
ATOM    481  HB2 SER A  29      18.060 -43.298 -18.102  1.00 28.31           H  
ATOM    482  HB3 SER A  29      19.008 -44.558 -18.900  1.00 28.31           H  
ATOM    483  O   SER A  29      16.445 -45.425 -21.085  1.00 28.31           O  
ATOM    484  OG  SER A  29      17.126 -45.112 -18.325  1.00 28.31           O  
ATOM    485  HG  SER A  29      17.424 -45.404 -17.461  1.00 28.31           H  
ATOM    486  N   VAL A  30      18.238 -44.766 -22.251  1.00 27.75           N  
ATOM    487  H   VAL A  30      18.586 -43.878 -22.583  1.00 27.75           H  
ATOM    488  CA  VAL A  30      19.162 -45.886 -22.511  1.00 27.75           C  
ATOM    489  HA  VAL A  30      19.887 -45.869 -21.698  1.00 27.75           H  
ATOM    490  C   VAL A  30      19.946 -45.650 -23.807  1.00 27.75           C  
ATOM    491  CB  VAL A  30      18.591 -47.334 -22.577  1.00 27.75           C  
ATOM    492  HB  VAL A  30      19.077 -47.838 -23.412  1.00 27.75           H  
ATOM    493  O   VAL A  30      19.388 -45.462 -24.881  1.00 27.75           O  
ATOM    494  CG1 VAL A  30      19.039 -48.113 -21.334  1.00 27.75           C  
ATOM    495 HG11 VAL A  30      18.704 -49.148 -21.412  1.00 27.75           H  
ATOM    496 HG12 VAL A  30      18.610 -47.662 -20.439  1.00 27.75           H  
ATOM    497 HG13 VAL A  30      20.127 -48.109 -21.265  1.00 27.75           H  
ATOM    498  CG2 VAL A  30      17.091 -47.561 -22.783  1.00 27.75           C  
ATOM    499 HG21 VAL A  30      16.949 -48.504 -23.311  1.00 27.75           H  
ATOM    500 HG22 VAL A  30      16.669 -46.762 -23.393  1.00 27.75           H  
ATOM    501 HG23 VAL A  30      16.564 -47.644 -21.832  1.00 27.75           H  
ATOM    502  N   ALA A  31      21.264 -45.677 -23.630  1.00 25.23           N  
ATOM    503  H   ALA A  31      21.546 -45.593 -22.664  1.00 25.23           H  
ATOM    504  CA  ALA A  31      22.302 -46.301 -24.445  1.00 25.23           C  
ATOM    505  HA  ALA A  31      23.070 -45.545 -24.615  1.00 25.23           H  
ATOM    506  C   ALA A  31      21.945 -46.924 -25.820  1.00 25.23           C  
ATOM    507  CB  ALA A  31      22.911 -47.374 -23.529  1.00 25.23           C  
ATOM    508  HB1 ALA A  31      22.191 -48.176 -23.367  1.00 25.23           H  
ATOM    509  HB2 ALA A  31      23.196 -46.942 -22.569  1.00 25.23           H  
ATOM    510  HB3 ALA A  31      23.804 -47.793 -23.992  1.00 25.23           H  
ATOM    511  O   ALA A  31      21.098 -47.805 -25.921  1.00 25.23           O  
ATOM    512  N   SER A  32      22.752 -46.527 -26.814  1.00 24.69           N  
ATOM    513  H   SER A  32      23.217 -45.650 -26.627  1.00 24.69           H  
ATOM    514  CA  SER A  32      23.457 -47.350 -27.822  1.00 24.69           C  
ATOM    515  HA  SER A  32      23.755 -46.666 -28.616  1.00 24.69           H  
ATOM    516  C   SER A  32      22.734 -48.523 -28.511  1.00 24.69           C  
ATOM    517  CB  SER A  32      24.761 -47.885 -27.204  1.00 24.69           C  
ATOM    518  HB2 SER A  32      25.328 -47.062 -26.769  1.00 24.69           H  
ATOM    519  HB3 SER A  32      25.368 -48.342 -27.986  1.00 24.69           H  
ATOM    520  O   SER A  32      22.434 -49.524 -27.872  1.00 24.69           O  
ATOM    521  OG  SER A  32      24.490 -48.847 -26.204  1.00 24.69           O  
ATOM    522  HG  SER A  32      23.781 -49.402 -26.536  1.00 24.69           H  
ATOM    523  N   GLU A  33      22.659 -48.487 -29.849  1.00 24.81           N  
ATOM    524  H   GLU A  33      22.450 -47.577 -30.236  1.00 24.81           H  
ATOM    525  CA  GLU A  33      23.414 -49.367 -30.776  1.00 24.81           C  
ATOM    526  HA  GLU A  33      24.407 -48.931 -30.888  1.00 24.81           H  
ATOM    527  C   GLU A  33      22.795 -49.425 -32.194  1.00 24.81           C  
ATOM    528  CB  GLU A  33      23.620 -50.827 -30.296  1.00 24.81           C  
ATOM    529  HB2 GLU A  33      22.745 -51.188 -29.755  1.00 24.81           H  
ATOM    530  HB3 GLU A  33      23.733 -51.458 -31.177  1.00 24.81           H  
ATOM    531  O   GLU A  33      21.632 -49.760 -32.374  1.00 24.81           O  
ATOM    532  CG  GLU A  33      24.905 -51.007 -29.464  1.00 24.81           C  
ATOM    533  HG2 GLU A  33      25.723 -50.518 -29.994  1.00 24.81           H  
ATOM    534  HG3 GLU A  33      24.791 -50.513 -28.499  1.00 24.81           H  
ATOM    535  CD  GLU A  33      25.288 -52.480 -29.229  1.00 24.81           C  
ATOM    536  OE1 GLU A  33      26.494 -52.721 -28.996  1.00 24.81           O  
ATOM    537  OE2 GLU A  33      24.419 -53.369 -29.371  1.00 24.81           O  
ATOM    538  N   ASN A  34      23.648 -49.150 -33.192  1.00 23.69           N  
ATOM    539  H   ASN A  34      24.468 -48.639 -32.898  1.00 23.69           H  
ATOM    540  CA  ASN A  34      23.863 -49.855 -34.470  1.00 23.69           C  
ATOM    541  HA  ASN A  34      24.334 -49.129 -35.133  1.00 23.69           H  
ATOM    542  C   ASN A  34      22.697 -50.469 -35.286  1.00 23.69           C  
ATOM    543  CB  ASN A  34      24.904 -50.964 -34.200  1.00 23.69           C  
ATOM    544  HB2 ASN A  34      25.027 -51.568 -35.098  1.00 23.69           H  
ATOM    545  HB3 ASN A  34      24.548 -51.611 -33.398  1.00 23.69           H  
ATOM    546  O   ASN A  34      22.050 -51.412 -34.839  1.00 23.69           O  
ATOM    547  CG  ASN A  34      26.286 -50.446 -33.879  1.00 23.69           C  
ATOM    548  ND2 ASN A  34      27.046 -51.149 -33.074  1.00 23.69           N  
ATOM    549 HD21 ASN A  34      26.660 -51.907 -32.529  1.00 23.69           H  
ATOM    550 HD22 ASN A  34      27.935 -50.736 -32.831  1.00 23.69           H  
ATOM    551  OD1 ASN A  34      26.709 -49.421 -34.379  1.00 23.69           O  
ATOM    552  N   ARG A  35      22.668 -50.119 -36.593  1.00 25.39           N  
ATOM    553  H   ARG A  35      22.951 -49.162 -36.752  1.00 25.39           H  
ATOM    554  CA  ARG A  35      22.775 -50.989 -37.814  1.00 25.39           C  
ATOM    555  HA  ARG A  35      23.821 -51.044 -38.114  1.00 25.39           H  
ATOM    556  C   ARG A  35      22.034 -50.357 -39.013  1.00 25.39           C  
ATOM    557  CB  ARG A  35      22.260 -52.429 -37.598  1.00 25.39           C  
ATOM    558  HB2 ARG A  35      21.349 -52.426 -36.999  1.00 25.39           H  
ATOM    559  HB3 ARG A  35      21.999 -52.859 -38.565  1.00 25.39           H  
ATOM    560  O   ARG A  35      20.839 -50.125 -38.935  1.00 25.39           O  
ATOM    561  CG  ARG A  35      23.343 -53.321 -36.965  1.00 25.39           C  
ATOM    562  HG2 ARG A  35      24.229 -53.319 -37.599  1.00 25.39           H  
ATOM    563  HG3 ARG A  35      23.619 -52.939 -35.982  1.00 25.39           H  
ATOM    564  CD  ARG A  35      22.861 -54.757 -36.786  1.00 25.39           C  
ATOM    565  HD2 ARG A  35      21.941 -54.742 -36.202  1.00 25.39           H  
ATOM    566  HD3 ARG A  35      22.653 -55.176 -37.771  1.00 25.39           H  
ATOM    567  NE  ARG A  35      23.876 -55.564 -36.080  1.00 25.39           N  
ATOM    568  HE  ARG A  35      24.550 -55.046 -35.534  1.00 25.39           H  
ATOM    569  NH1 ARG A  35      23.024 -57.626 -36.594  1.00 25.39           N  
ATOM    570 HH11 ARG A  35      22.270 -57.158 -37.076  1.00 25.39           H  
ATOM    571 HH12 ARG A  35      23.043 -58.632 -36.507  1.00 25.39           H  
ATOM    572  NH2 ARG A  35      24.848 -57.473 -35.308  1.00 25.39           N  
ATOM    573 HH21 ARG A  35      25.502 -56.912 -34.782  1.00 25.39           H  
ATOM    574 HH22 ARG A  35      24.845 -58.477 -35.196  1.00 25.39           H  
ATOM    575  CZ  ARG A  35      23.914 -56.880 -35.999  1.00 25.39           C  
ATOM    576  N   THR A  36      22.745 -49.839 -40.025  1.00 22.22           N  
ATOM    577  H   THR A  36      22.439 -48.884 -40.149  1.00 22.22           H  
ATOM    578  CA  THR A  36      23.053 -50.441 -41.355  1.00 22.22           C  
ATOM    579  HA  THR A  36      23.512 -49.629 -41.918  1.00 22.22           H  
ATOM    580  C   THR A  36      21.861 -50.882 -42.232  1.00 22.22           C  
ATOM    581  CB  THR A  36      24.119 -51.564 -41.342  1.00 22.22           C  
ATOM    582  HB  THR A  36      24.079 -52.082 -42.300  1.00 22.22           H  
ATOM    583  O   THR A  36      21.048 -51.688 -41.800  1.00 22.22           O  
ATOM    584  CG2 THR A  36      25.544 -51.041 -41.221  1.00 22.22           C  
ATOM    585 HG21 THR A  36      26.251 -51.870 -41.252  1.00 22.22           H  
ATOM    586 HG22 THR A  36      25.660 -50.501 -40.281  1.00 22.22           H  
ATOM    587 HG23 THR A  36      25.761 -50.365 -42.048  1.00 22.22           H  
ATOM    588  OG1 THR A  36      23.956 -52.511 -40.315  1.00 22.22           O  
ATOM    589  HG1 THR A  36      24.514 -53.261 -40.533  1.00 22.22           H  
ATOM    590  N   VAL A  37      21.846 -50.445 -43.512  1.00 24.37           N  
ATOM    591  H   VAL A  37      22.143 -49.487 -43.629  1.00 24.37           H  
ATOM    592  CA  VAL A  37      22.001 -51.259 -44.760  1.00 24.37           C  
ATOM    593  HA  VAL A  37      23.069 -51.307 -44.969  1.00 24.37           H  
ATOM    594  C   VAL A  37      21.346 -50.598 -46.014  1.00 24.37           C  
ATOM    595  CB  VAL A  37      21.536 -52.743 -44.627  1.00 24.37           C  
ATOM    596  HB  VAL A  37      20.535 -52.785 -44.196  1.00 24.37           H  
ATOM    597  O   VAL A  37      20.131 -50.502 -46.101  1.00 24.37           O  
ATOM    598  CG1 VAL A  37      21.510 -53.499 -45.964  1.00 24.37           C  
ATOM    599 HG11 VAL A  37      21.172 -54.524 -45.808  1.00 24.37           H  
ATOM    600 HG12 VAL A  37      20.779 -53.045 -46.632  1.00 24.37           H  
ATOM    601 HG13 VAL A  37      22.502 -53.519 -46.415  1.00 24.37           H  
ATOM    602  CG2 VAL A  37      22.503 -53.610 -43.789  1.00 24.37           C  
ATOM    603 HG21 VAL A  37      22.422 -53.396 -42.724  1.00 24.37           H  
ATOM    604 HG22 VAL A  37      23.531 -53.469 -44.126  1.00 24.37           H  
ATOM    605 HG23 VAL A  37      22.245 -54.665 -43.884  1.00 24.37           H  
ATOM    606  N   ALA A  38      22.214 -50.239 -46.980  1.00 22.99           N  
ATOM    607  H   ALA A  38      23.147 -50.092 -46.622  1.00 22.99           H  
ATOM    608  CA  ALA A  38      22.248 -50.478 -48.451  1.00 22.99           C  
ATOM    609  HA  ALA A  38      23.142 -49.933 -48.753  1.00 22.99           H  
ATOM    610  C   ALA A  38      21.187 -50.026 -49.499  1.00 22.99           C  
ATOM    611  CB  ALA A  38      22.589 -51.952 -48.704  1.00 22.99           C  
ATOM    612  HB1 ALA A  38      22.926 -52.077 -49.733  1.00 22.99           H  
ATOM    613  HB2 ALA A  38      23.394 -52.278 -48.045  1.00 22.99           H  
ATOM    614  HB3 ALA A  38      21.699 -52.567 -48.573  1.00 22.99           H  
ATOM    615  O   ALA A  38      19.983 -50.155 -49.312  1.00 22.99           O  
ATOM    616  N   GLY A  39      21.736 -49.706 -50.696  1.00 26.59           N  
ATOM    617  H   GLY A  39      22.734 -49.549 -50.695  1.00 26.59           H  
ATOM    618  CA  GLY A  39      21.152 -49.838 -52.055  1.00 26.59           C  
ATOM    619  HA2 GLY A  39      21.554 -50.728 -52.540  1.00 26.59           H  
ATOM    620  HA3 GLY A  39      20.071 -49.953 -51.978  1.00 26.59           H  
ATOM    621  C   GLY A  39      21.431 -48.617 -52.959  1.00 26.59           C  
ATOM    622  O   GLY A  39      20.808 -47.589 -52.743  1.00 26.59           O  
ATOM    623  N   GLU A  40      22.503 -48.562 -53.777  1.00 22.05           N  
ATOM    624  H   GLU A  40      22.922 -47.653 -53.643  1.00 22.05           H  
ATOM    625  CA  GLU A  40      22.595 -48.912 -55.234  1.00 22.05           C  
ATOM    626  HA  GLU A  40      23.540 -48.499 -55.588  1.00 22.05           H  
ATOM    627  C   GLU A  40      21.514 -48.216 -56.117  1.00 22.05           C  
ATOM    628  CB  GLU A  40      22.694 -50.435 -55.466  1.00 22.05           C  
ATOM    629  HB2 GLU A  40      22.714 -50.600 -56.543  1.00 22.05           H  
ATOM    630  HB3 GLU A  40      21.812 -50.925 -55.054  1.00 22.05           H  
ATOM    631  O   GLU A  40      20.359 -48.199 -55.726  1.00 22.05           O  
ATOM    632  CG  GLU A  40      23.972 -51.066 -54.874  1.00 22.05           C  
ATOM    633  HG2 GLU A  40      24.826 -50.468 -55.192  1.00 22.05           H  
ATOM    634  HG3 GLU A  40      23.917 -51.021 -53.786  1.00 22.05           H  
ATOM    635  CD  GLU A  40      24.202 -52.528 -55.311  1.00 22.05           C  
ATOM    636  OE1 GLU A  40      25.312 -53.038 -55.038  1.00 22.05           O  
ATOM    637  OE2 GLU A  40      23.290 -53.118 -55.933  1.00 22.05           O  
ATOM    638  N   THR A  41      21.753 -47.592 -57.295  1.00 25.81           N  
ATOM    639  H   THR A  41      21.005 -46.943 -57.494  1.00 25.81           H  
ATOM    640  CA  THR A  41      22.325 -48.140 -58.552  1.00 25.81           C  
ATOM    641  HA  THR A  41      23.276 -48.628 -58.337  1.00 25.81           H  
ATOM    642  C   THR A  41      22.516 -47.055 -59.674  1.00 25.81           C  
ATOM    643  CB  THR A  41      21.328 -49.178 -59.138  1.00 25.81           C  
ATOM    644  HB  THR A  41      20.513 -48.646 -59.630  1.00 25.81           H  
ATOM    645  O   THR A  41      21.661 -46.201 -59.867  1.00 25.81           O  
ATOM    646  CG2 THR A  41      21.953 -50.144 -60.133  1.00 25.81           C  
ATOM    647 HG21 THR A  41      21.253 -50.948 -60.359  1.00 25.81           H  
ATOM    648 HG22 THR A  41      22.147 -49.608 -61.063  1.00 25.81           H  
ATOM    649 HG23 THR A  41      22.872 -50.566 -59.727  1.00 25.81           H  
ATOM    650  OG1 THR A  41      20.743 -50.031 -58.184  1.00 25.81           O  
ATOM    651  HG1 THR A  41      21.401 -50.631 -57.824  1.00 25.81           H  
ATOM    652  N   LEU A  42      23.644 -47.146 -60.409  1.00 22.05           N  
ATOM    653  H   LEU A  42      24.305 -47.768 -59.967  1.00 22.05           H  
ATOM    654  CA  LEU A  42      24.061 -46.837 -61.820  1.00 22.05           C  
ATOM    655  HA  LEU A  42      25.056 -46.404 -61.723  1.00 22.05           H  
ATOM    656  C   LEU A  42      23.307 -45.895 -62.833  1.00 22.05           C  
ATOM    657  CB  LEU A  42      24.247 -48.206 -62.520  1.00 22.05           C  
ATOM    658  HB2 LEU A  42      23.272 -48.689 -62.585  1.00 22.05           H  
ATOM    659  HB3 LEU A  42      24.551 -48.032 -63.553  1.00 22.05           H  
ATOM    660  O   LEU A  42      22.172 -46.157 -63.208  1.00 22.05           O  
ATOM    661  CG  LEU A  42      25.270 -49.162 -61.862  1.00 22.05           C  
ATOM    662  HG  LEU A  42      25.268 -49.047 -60.778  1.00 22.05           H  
ATOM    663  CD1 LEU A  42      24.974 -50.631 -62.161  1.00 22.05           C  
ATOM    664 HD11 LEU A  42      23.974 -50.897 -61.817  1.00 22.05           H  
ATOM    665 HD12 LEU A  42      25.696 -51.266 -61.647  1.00 22.05           H  
ATOM    666 HD13 LEU A  42      25.030 -50.811 -63.234  1.00 22.05           H  
ATOM    667  CD2 LEU A  42      26.674 -48.859 -62.384  1.00 22.05           C  
ATOM    668 HD21 LEU A  42      27.394 -49.519 -61.900  1.00 22.05           H  
ATOM    669 HD22 LEU A  42      26.717 -49.010 -63.463  1.00 22.05           H  
ATOM    670 HD23 LEU A  42      26.940 -47.828 -62.152  1.00 22.05           H  
ATOM    671  N   ILE A  43      24.069 -44.918 -63.399  1.00 35.14           N  
ATOM    672  H   ILE A  43      24.786 -44.606 -62.760  1.00 35.14           H  
ATOM    673  CA  ILE A  43      24.397 -44.523 -64.828  1.00 35.14           C  
ATOM    674  HA  ILE A  43      24.408 -43.434 -64.864  1.00 35.14           H  
ATOM    675  C   ILE A  43      23.426 -45.006 -65.956  1.00 35.14           C  
ATOM    676  CB  ILE A  43      25.853 -45.042 -65.130  1.00 35.14           C  
ATOM    677  HB  ILE A  43      25.788 -46.117 -65.299  1.00 35.14           H  
ATOM    678  O   ILE A  43      23.224 -46.220 -65.977  1.00 35.14           O  
ATOM    679  CG1 ILE A  43      26.868 -44.845 -63.970  1.00 35.14           C  
ATOM    680 HG12 ILE A  43      26.479 -45.294 -63.057  1.00 35.14           H  
ATOM    681 HG13 ILE A  43      27.008 -43.780 -63.783  1.00 35.14           H  
ATOM    682  CG2 ILE A  43      26.482 -44.409 -66.385  1.00 35.14           C  
ATOM    683 HG21 ILE A  43      26.389 -43.323 -66.346  1.00 35.14           H  
ATOM    684 HG22 ILE A  43      26.016 -44.837 -67.273  1.00 35.14           H  
ATOM    685 HG23 ILE A  43      27.537 -44.662 -66.491  1.00 35.14           H  
ATOM    686  CD1 ILE A  43      28.241 -45.506 -64.179  1.00 35.14           C  
ATOM    687 HD11 ILE A  43      28.750 -45.574 -63.217  1.00 35.14           H  
ATOM    688 HD12 ILE A  43      28.119 -46.513 -64.579  1.00 35.14           H  
ATOM    689 HD13 ILE A  43      28.870 -44.911 -64.840  1.00 35.14           H  
ATOM    690  N   PRO A  44      22.936 -44.218 -66.981  1.00 29.77           N  
ATOM    691  CA  PRO A  44      23.760 -43.636 -68.084  1.00 29.77           C  
ATOM    692  HA  PRO A  44      24.727 -43.307 -67.705  1.00 29.77           H  
ATOM    693  C   PRO A  44      23.243 -42.464 -68.995  1.00 29.77           C  
ATOM    694  CB  PRO A  44      23.893 -44.852 -69.020  1.00 29.77           C  
ATOM    695  HB2 PRO A  44      24.596 -45.587 -68.627  1.00 29.77           H  
ATOM    696  HB3 PRO A  44      24.160 -44.593 -70.044  1.00 29.77           H  
ATOM    697  O   PRO A  44      22.063 -42.299 -69.265  1.00 29.77           O  
ATOM    698  CG  PRO A  44      22.490 -45.461 -68.977  1.00 29.77           C  
ATOM    699  HG2 PRO A  44      22.551 -46.545 -68.876  1.00 29.77           H  
ATOM    700  HG3 PRO A  44      21.921 -45.193 -69.867  1.00 29.77           H  
ATOM    701  CD  PRO A  44      21.841 -44.834 -67.737  1.00 29.77           C  
ATOM    702  HD2 PRO A  44      21.109 -44.079 -68.026  1.00 29.77           H  
ATOM    703  HD3 PRO A  44      21.301 -45.590 -67.167  1.00 29.77           H  
ATOM    704  N   LYS A  45      24.225 -41.738 -69.568  1.00 22.57           N  
ATOM    705  H   LYS A  45      25.072 -41.762 -69.018  1.00 22.57           H  
ATOM    706  CA  LYS A  45      24.481 -41.304 -70.977  1.00 22.57           C  
ATOM    707  HA  LYS A  45      24.996 -40.348 -70.888  1.00 22.57           H  
ATOM    708  C   LYS A  45      23.382 -41.056 -72.049  1.00 22.57           C  
ATOM    709  CB  LYS A  45      25.474 -42.309 -71.605  1.00 22.57           C  
ATOM    710  HB2 LYS A  45      25.371 -42.296 -72.690  1.00 22.57           H  
ATOM    711  HB3 LYS A  45      25.225 -43.325 -71.300  1.00 22.57           H  
ATOM    712  O   LYS A  45      22.596 -41.941 -72.362  1.00 22.57           O  
ATOM    713  CG  LYS A  45      26.940 -42.021 -71.280  1.00 22.57           C  
ATOM    714  HG2 LYS A  45      27.200 -41.032 -71.658  1.00 22.57           H  
ATOM    715  HG3 LYS A  45      27.090 -42.044 -70.201  1.00 22.57           H  
ATOM    716  CD  LYS A  45      27.833 -43.074 -71.948  1.00 22.57           C  
ATOM    717  HD2 LYS A  45      27.623 -43.098 -73.017  1.00 22.57           H  
ATOM    718  HD3 LYS A  45      27.615 -44.051 -71.515  1.00 22.57           H  
ATOM    719  CE  LYS A  45      29.302 -42.714 -71.722  1.00 22.57           C  
ATOM    720  HE2 LYS A  45      29.472 -42.596 -70.652  1.00 22.57           H  
ATOM    721  HE3 LYS A  45      29.494 -41.751 -72.194  1.00 22.57           H  
ATOM    722  NZ  LYS A  45      30.209 -43.749 -72.275  1.00 22.57           N  
ATOM    723  HZ1 LYS A  45      30.048 -43.857 -73.266  1.00 22.57           H  
ATOM    724  HZ2 LYS A  45      31.171 -43.478 -72.131  1.00 22.57           H  
ATOM    725  HZ3 LYS A  45      30.050 -44.634 -71.815  1.00 22.57           H  
ATOM    726  N   ASN A  46      23.710 -40.003 -72.830  1.00 23.96           N  
ATOM    727  H   ASN A  46      24.294 -39.322 -72.366  1.00 23.96           H  
ATOM    728  CA  ASN A  46      23.598 -39.775 -74.293  1.00 23.96           C  
ATOM    729  HA  ASN A  46      24.386 -39.059 -74.527  1.00 23.96           H  
ATOM    730  C   ASN A  46      22.322 -39.139 -74.862  1.00 23.96           C  
ATOM    731  CB  ASN A  46      23.932 -41.033 -75.118  1.00 23.96           C  
ATOM    732  HB2 ASN A  46      23.651 -40.846 -76.154  1.00 23.96           H  
ATOM    733  HB3 ASN A  46      23.315 -41.867 -74.783  1.00 23.96           H  
ATOM    734  O   ASN A  46      21.250 -39.695 -74.677  1.00 23.96           O  
ATOM    735  CG  ASN A  46      25.386 -41.446 -75.135  1.00 23.96           C  
ATOM    736  ND2 ASN A  46      25.661 -42.579 -75.737  1.00 23.96           N  
ATOM    737 HD21 ASN A  46      26.636 -42.798 -75.884  1.00 23.96           H  
ATOM    738 HD22 ASN A  46      24.900 -43.070 -76.184  1.00 23.96           H  
ATOM    739  OD1 ASN A  46      26.292 -40.799 -74.631  1.00 23.96           O  
ATOM    740  N   ASP A  47      22.524 -38.054 -75.639  1.00 27.19           N  
ATOM    741  H   ASP A  47      23.350 -37.517 -75.420  1.00 27.19           H  
ATOM    742  CA  ASP A  47      21.948 -37.708 -76.968  1.00 27.19           C  
ATOM    743  HA  ASP A  47      22.667 -38.030 -77.722  1.00 27.19           H  
ATOM    744  C   ASP A  47      21.848 -36.161 -77.136  1.00 27.19           C  
ATOM    745  CB  ASP A  47      20.591 -38.423 -77.235  1.00 27.19           C  
ATOM    746  HB2 ASP A  47      20.032 -38.604 -76.317  1.00 27.19           H  
ATOM    747  HB3 ASP A  47      19.912 -37.754 -77.764  1.00 27.19           H  
ATOM    748  O   ASP A  47      21.584 -35.476 -76.162  1.00 27.19           O  
ATOM    749  CG  ASP A  47      20.744 -39.726 -78.052  1.00 27.19           C  
ATOM    750  OD1 ASP A  47      21.898 -40.147 -78.325  1.00 27.19           O  
ATOM    751  OD2 ASP A  47      19.710 -40.244 -78.527  1.00 27.19           O  
ATOM    752  N   VAL A  48      22.007 -35.464 -78.276  1.00 24.37           N  
ATOM    753  H   VAL A  48      21.761 -34.495 -78.128  1.00 24.37           H  
ATOM    754  CA  VAL A  48      22.424 -35.758 -79.659  1.00 24.37           C  
ATOM    755  HA  VAL A  48      23.462 -36.089 -79.639  1.00 24.37           H  
ATOM    756  C   VAL A  48      22.328 -34.446 -80.495  1.00 24.37           C  
ATOM    757  CB  VAL A  48      21.523 -36.887 -80.234  1.00 24.37           C  
ATOM    758  HB  VAL A  48      20.863 -37.229 -79.437  1.00 24.37           H  
ATOM    759  O   VAL A  48      21.413 -33.660 -80.290  1.00 24.37           O  
ATOM    760  CG1 VAL A  48      20.536 -36.604 -81.353  1.00 24.37           C  
ATOM    761 HG11 VAL A  48      20.003 -35.672 -81.166  1.00 24.37           H  
ATOM    762 HG12 VAL A  48      19.802 -37.410 -81.383  1.00 24.37           H  
ATOM    763 HG13 VAL A  48      21.080 -36.589 -82.298  1.00 24.37           H  
ATOM    764  CG2 VAL A  48      22.355 -38.098 -80.648  1.00 24.37           C  
ATOM    765 HG21 VAL A  48      22.950 -37.873 -81.533  1.00 24.37           H  
ATOM    766 HG22 VAL A  48      21.699 -38.947 -80.841  1.00 24.37           H  
ATOM    767 HG23 VAL A  48      23.027 -38.385 -79.840  1.00 24.37           H  
ATOM    768  N   LYS A  49      23.210 -34.293 -81.502  1.00 24.39           N  
ATOM    769  H   LYS A  49      24.013 -34.901 -81.427  1.00 24.39           H  
ATOM    770  CA  LYS A  49      23.043 -33.625 -82.832  1.00 24.39           C  
ATOM    771  HA  LYS A  49      23.942 -33.916 -83.375  1.00 24.39           H  
ATOM    772  C   LYS A  49      22.956 -32.090 -83.059  1.00 24.39           C  
ATOM    773  CB  LYS A  49      21.867 -34.271 -83.590  1.00 24.39           C  
ATOM    774  HB2 LYS A  49      21.524 -33.607 -84.384  1.00 24.39           H  
ATOM    775  HB3 LYS A  49      21.019 -34.379 -82.913  1.00 24.39           H  
ATOM    776  O   LYS A  49      22.057 -31.404 -82.595  1.00 24.39           O  
ATOM    777  CG  LYS A  49      22.236 -35.604 -84.253  1.00 24.39           C  
ATOM    778  HG2 LYS A  49      22.942 -35.421 -85.064  1.00 24.39           H  
ATOM    779  HG3 LYS A  49      22.735 -36.252 -83.533  1.00 24.39           H  
ATOM    780  CD  LYS A  49      20.974 -36.278 -84.826  1.00 24.39           C  
ATOM    781  HD2 LYS A  49      20.115 -36.064 -84.191  1.00 24.39           H  
ATOM    782  HD3 LYS A  49      20.765 -35.865 -85.813  1.00 24.39           H  
ATOM    783  CE  LYS A  49      21.171 -37.795 -84.914  1.00 24.39           C  
ATOM    784  HE2 LYS A  49      21.913 -38.013 -85.682  1.00 24.39           H  
ATOM    785  HE3 LYS A  49      21.562 -38.146 -83.959  1.00 24.39           H  
ATOM    786  NZ  LYS A  49      19.891 -38.487 -85.203  1.00 24.39           N  
ATOM    787  HZ1 LYS A  49      20.027 -39.487 -85.238  1.00 24.39           H  
ATOM    788  HZ2 LYS A  49      19.493 -38.169 -86.075  1.00 24.39           H  
ATOM    789  HZ3 LYS A  49      19.229 -38.299 -84.463  1.00 24.39           H  
ATOM    790  N   SER A  50      23.685 -31.736 -84.140  1.00 25.01           N  
ATOM    791  H   SER A  50      24.483 -32.329 -84.314  1.00 25.01           H  
ATOM    792  CA  SER A  50      23.389 -30.773 -85.240  1.00 25.01           C  
ATOM    793  HA  SER A  50      24.016 -31.088 -86.075  1.00 25.01           H  
ATOM    794  C   SER A  50      23.788 -29.303 -84.986  1.00 25.01           C  
ATOM    795  CB  SER A  50      21.943 -30.968 -85.725  1.00 25.01           C  
ATOM    796  HB2 SER A  50      21.829 -30.587 -86.740  1.00 25.01           H  
ATOM    797  HB3 SER A  50      21.719 -32.034 -85.777  1.00 25.01           H  
ATOM    798  O   SER A  50      23.606 -28.826 -83.884  1.00 25.01           O  
ATOM    799  OG  SER A  50      21.003 -30.335 -84.892  1.00 25.01           O  
ATOM    800  HG  SER A  50      21.253 -30.454 -83.973  1.00 25.01           H  
ATOM    801  N   SER A  51      24.350 -28.499 -85.903  1.00 26.31           N  
ATOM    802  H   SER A  51      24.690 -27.636 -85.502  1.00 26.31           H  
ATOM    803  CA  SER A  51      24.399 -28.496 -87.377  1.00 26.31           C  
ATOM    804  HA  SER A  51      24.706 -29.471 -87.755  1.00 26.31           H  
ATOM    805  C   SER A  51      25.376 -27.408 -87.913  1.00 26.31           C  
ATOM    806  CB  SER A  51      22.992 -28.145 -87.896  1.00 26.31           C  
ATOM    807  HB2 SER A  51      23.018 -28.013 -88.978  1.00 26.31           H  
ATOM    808  HB3 SER A  51      22.301 -28.963 -87.693  1.00 26.31           H  
ATOM    809  O   SER A  51      25.764 -26.515 -87.171  1.00 26.31           O  
ATOM    810  OG  SER A  51      22.478 -26.977 -87.288  1.00 26.31           O  
ATOM    811  HG  SER A  51      22.532 -27.047 -86.332  1.00 26.31           H  
ATOM    812  N   VAL A  52      25.670 -27.475 -89.223  1.00 27.16           N  
ATOM    813  H   VAL A  52      25.338 -28.306 -89.691  1.00 27.16           H  
ATOM    814  CA  VAL A  52      26.136 -26.412 -90.158  1.00 27.16           C  
ATOM    815  HA  VAL A  52      25.931 -26.866 -91.128  1.00 27.16           H  
ATOM    816  C   VAL A  52      27.639 -26.058 -90.249  1.00 27.16           C  
ATOM    817  CB  VAL A  52      25.217 -25.172 -90.211  1.00 27.16           C  
ATOM    818  HB  VAL A  52      25.409 -24.522 -89.358  1.00 27.16           H  
ATOM    819  O   VAL A  52      28.184 -25.188 -89.585  1.00 27.16           O  
ATOM    820  CG1 VAL A  52      25.450 -24.389 -91.510  1.00 27.16           C  
ATOM    821 HG11 VAL A  52      25.281 -25.019 -92.383  1.00 27.16           H  
ATOM    822 HG12 VAL A  52      24.786 -23.525 -91.552  1.00 27.16           H  
ATOM    823 HG13 VAL A  52      26.470 -24.006 -91.531  1.00 27.16           H  
ATOM    824  CG2 VAL A  52      23.730 -25.554 -90.228  1.00 27.16           C  
ATOM    825 HG21 VAL A  52      23.422 -25.802 -89.213  1.00 27.16           H  
ATOM    826 HG22 VAL A  52      23.125 -24.699 -90.529  1.00 27.16           H  
ATOM    827 HG23 VAL A  52      23.546 -26.383 -90.912  1.00 27.16           H  
ATOM    828  N   THR A  53      28.243 -26.759 -91.205  1.00 24.68           N  
ATOM    829  H   THR A  53      27.649 -27.487 -91.576  1.00 24.68           H  
ATOM    830  CA  THR A  53      29.278 -26.433 -92.204  1.00 24.68           C  
ATOM    831  HA  THR A  53      30.226 -26.850 -91.865  1.00 24.68           H  
ATOM    832  C   THR A  53      29.539 -24.971 -92.641  1.00 24.68           C  
ATOM    833  CB  THR A  53      28.835 -27.183 -93.488  1.00 24.68           C  
ATOM    834  HB  THR A  53      29.166 -26.642 -94.374  1.00 24.68           H  
ATOM    835  O   THR A  53      28.612 -24.222 -92.929  1.00 24.68           O  
ATOM    836  CG2 THR A  53      29.397 -28.601 -93.542  1.00 24.68           C  
ATOM    837 HG21 THR A  53      29.043 -29.091 -94.449  1.00 24.68           H  
ATOM    838 HG22 THR A  53      30.485 -28.552 -93.581  1.00 24.68           H  
ATOM    839 HG23 THR A  53      29.081 -29.169 -92.667  1.00 24.68           H  
ATOM    840  OG1 THR A  53      27.420 -27.294 -93.574  1.00 24.68           O  
ATOM    841  HG1 THR A  53      27.132 -26.438 -93.899  1.00 24.68           H  
ATOM    842  N   ASP A  54      30.835 -24.723 -92.900  1.00 26.07           N  
ATOM    843  H   ASP A  54      31.458 -25.442 -92.561  1.00 26.07           H  
ATOM    844  CA  ASP A  54      31.444 -23.965 -94.020  1.00 26.07           C  
ATOM    845  HA  ASP A  54      32.487 -24.283 -94.020  1.00 26.07           H  
ATOM    846  C   ASP A  54      31.538 -22.421 -93.985  1.00 26.07           C  
ATOM    847  CB  ASP A  54      30.900 -24.470 -95.375  1.00 26.07           C  
ATOM    848  HB2 ASP A  54      31.390 -23.914 -96.173  1.00 26.07           H  
ATOM    849  HB3 ASP A  54      29.831 -24.263 -95.434  1.00 26.07           H  
ATOM    850  O   ASP A  54      30.618 -21.719 -94.389  1.00 26.07           O  
ATOM    851  CG  ASP A  54      31.145 -25.962 -95.630  1.00 26.07           C  
ATOM    852  OD1 ASP A  54      32.049 -26.532 -94.974  1.00 26.07           O  
ATOM    853  OD2 ASP A  54      30.409 -26.539 -96.459  1.00 26.07           O  
ATOM    854  N   ALA A  55      32.739 -21.878 -93.699  1.00 25.64           N  
ATOM    855  H   ALA A  55      33.178 -22.264 -92.875  1.00 25.64           H  
ATOM    856  CA  ALA A  55      33.714 -21.442 -94.727  1.00 25.64           C  
ATOM    857  HA  ALA A  55      34.254 -22.333 -95.048  1.00 25.64           H  
ATOM    858  C   ALA A  55      34.770 -20.417 -94.215  1.00 25.64           C  
ATOM    859  CB  ALA A  55      33.012 -20.862 -95.971  1.00 25.64           C  
ATOM    860  HB1 ALA A  55      33.749 -20.579 -96.723  1.00 25.64           H  
ATOM    861  HB2 ALA A  55      32.430 -19.985 -95.688  1.00 25.64           H  
ATOM    862  HB3 ALA A  55      32.346 -21.602 -96.415  1.00 25.64           H  
ATOM    863  O   ALA A  55      34.452 -19.498 -93.471  1.00 25.64           O  
ATOM    864  N   ILE A  56      35.997 -20.523 -94.765  1.00 28.25           N  
ATOM    865  H   ILE A  56      36.110 -21.319 -95.376  1.00 28.25           H  
ATOM    866  CA  ILE A  56      37.152 -19.577 -94.749  1.00 28.25           C  
ATOM    867  HA  ILE A  56      37.744 -19.878 -95.613  1.00 28.25           H  
ATOM    868  C   ILE A  56      38.105 -19.695 -93.531  1.00 28.25           C  
ATOM    869  CB  ILE A  56      36.745 -18.121 -95.101  1.00 28.25           C  
ATOM    870  HB  ILE A  56      36.240 -17.676 -94.243  1.00 28.25           H  
ATOM    871  O   ILE A  56      37.938 -19.045 -92.512  1.00 28.25           O  
ATOM    872  CG1 ILE A  56      35.797 -18.063 -96.328  1.00 28.25           C  
ATOM    873 HG12 ILE A  56      34.896 -18.645 -96.129  1.00 28.25           H  
ATOM    874 HG13 ILE A  56      36.296 -18.497 -97.194  1.00 28.25           H  
ATOM    875  CG2 ILE A  56      38.021 -17.308 -95.402  1.00 28.25           C  
ATOM    876 HG21 ILE A  56      38.516 -17.682 -96.298  1.00 28.25           H  
ATOM    877 HG22 ILE A  56      37.770 -16.256 -95.539  1.00 28.25           H  
ATOM    878 HG23 ILE A  56      38.715 -17.353 -94.562  1.00 28.25           H  
ATOM    879  CD1 ILE A  56      35.298 -16.663 -96.697  1.00 28.25           C  
ATOM    880 HD11 ILE A  56      34.850 -16.187 -95.824  1.00 28.25           H  
ATOM    881 HD12 ILE A  56      34.544 -16.745 -97.479  1.00 28.25           H  
ATOM    882 HD13 ILE A  56      36.116 -16.047 -97.071  1.00 28.25           H  
ATOM    883  N   TYR A  57      39.035 -20.659 -93.498  1.00 25.63           N  
ATOM    884  H   TYR A  57      39.046 -21.026 -92.558  1.00 25.63           H  
ATOM    885  CA  TYR A  57      40.404 -20.667 -94.075  1.00 25.63           C  
ATOM    886  HA  TYR A  57      40.784 -21.633 -93.744  1.00 25.63           H  
ATOM    887  C   TYR A  57      41.425 -19.650 -93.492  1.00 25.63           C  
ATOM    888  CB  TYR A  57      40.464 -20.787 -95.619  1.00 25.63           C  
ATOM    889  HB2 TYR A  57      40.983 -19.925 -96.038  1.00 25.63           H  
ATOM    890  HB3 TYR A  57      39.459 -20.775 -96.040  1.00 25.63           H  
ATOM    891  O   TYR A  57      41.564 -18.531 -93.964  1.00 25.63           O  
ATOM    892  CG  TYR A  57      41.114 -22.063 -96.134  1.00 25.63           C  
ATOM    893  CD1 TYR A  57      42.409 -22.051 -96.689  1.00 25.63           C  
ATOM    894  HD1 TYR A  57      42.953 -21.120 -96.752  1.00 25.63           H  
ATOM    895  CD2 TYR A  57      40.383 -23.267 -96.101  1.00 25.63           C  
ATOM    896  HD2 TYR A  57      39.381 -23.277 -95.699  1.00 25.63           H  
ATOM    897  CE1 TYR A  57      42.974 -23.238 -97.196  1.00 25.63           C  
ATOM    898  HE1 TYR A  57      43.950 -23.209 -97.656  1.00 25.63           H  
ATOM    899  CE2 TYR A  57      40.949 -24.458 -96.595  1.00 25.63           C  
ATOM    900  HE2 TYR A  57      40.389 -25.381 -96.573  1.00 25.63           H  
ATOM    901  OH  TYR A  57      42.793 -25.597 -97.618  1.00 25.63           O  
ATOM    902  HH  TYR A  57      43.596 -25.435 -98.118  1.00 25.63           H  
ATOM    903  CZ  TYR A  57      42.247 -24.448 -97.142  1.00 25.63           C  
ATOM    904  N   GLN A  58      42.245 -20.186 -92.573  1.00 26.19           N  
ATOM    905  H   GLN A  58      41.887 -21.024 -92.137  1.00 26.19           H  
ATOM    906  CA  GLN A  58      43.685 -19.952 -92.349  1.00 26.19           C  
ATOM    907  HA  GLN A  58      43.970 -20.734 -91.646  1.00 26.19           H  
ATOM    908  C   GLN A  58      44.194 -18.675 -91.655  1.00 26.19           C  
ATOM    909  CB  GLN A  58      44.502 -20.261 -93.619  1.00 26.19           C  
ATOM    910  HB2 GLN A  58      45.542 -19.998 -93.425  1.00 26.19           H  
ATOM    911  HB3 GLN A  58      44.148 -19.663 -94.458  1.00 26.19           H  
ATOM    912  O   GLN A  58      44.717 -17.769 -92.294  1.00 26.19           O  
ATOM    913  CG  GLN A  58      44.452 -21.752 -93.972  1.00 26.19           C  
ATOM    914  HG2 GLN A  58      44.633 -22.335 -93.068  1.00 26.19           H  
ATOM    915  HG3 GLN A  58      43.456 -22.013 -94.331  1.00 26.19           H  
ATOM    916  CD  GLN A  58      45.504 -22.181 -94.990  1.00 26.19           C  
ATOM    917  NE2 GLN A  58      45.489 -23.428 -95.405  1.00 26.19           N  
ATOM    918 HE21 GLN A  58      46.156 -23.617 -96.140  1.00 26.19           H  
ATOM    919 HE22 GLN A  58      44.671 -23.993 -95.230  1.00 26.19           H  
ATOM    920  OE1 GLN A  58      46.396 -21.463 -95.399  1.00 26.19           O  
ATOM    921  N   ILE A  59      44.335 -18.781 -90.328  1.00 28.02           N  
ATOM    922  H   ILE A  59      43.720 -19.411 -89.833  1.00 28.02           H  
ATOM    923  CA  ILE A  59      45.609 -18.493 -89.649  1.00 28.02           C  
ATOM    924  HA  ILE A  59      46.381 -18.340 -90.404  1.00 28.02           H  
ATOM    925  C   ILE A  59      45.982 -19.747 -88.845  1.00 28.02           C  
ATOM    926  CB  ILE A  59      45.552 -17.198 -88.805  1.00 28.02           C  
ATOM    927  HB  ILE A  59      44.739 -17.281 -88.084  1.00 28.02           H  
ATOM    928  O   ILE A  59      45.309 -20.124 -87.891  1.00 28.02           O  
ATOM    929  CG1 ILE A  59      45.278 -15.990 -89.734  1.00 28.02           C  
ATOM    930 HG12 ILE A  59      44.327 -16.144 -90.243  1.00 28.02           H  
ATOM    931 HG13 ILE A  59      46.060 -15.927 -90.491  1.00 28.02           H  
ATOM    932  CG2 ILE A  59      46.873 -17.003 -88.033  1.00 28.02           C  
ATOM    933 HG21 ILE A  59      46.808 -16.122 -87.395  1.00 28.02           H  
ATOM    934 HG22 ILE A  59      47.707 -16.880 -88.725  1.00 28.02           H  
ATOM    935 HG23 ILE A  59      47.068 -17.850 -87.376  1.00 28.02           H  
ATOM    936  CD1 ILE A  59      45.172 -14.634 -89.030  1.00 28.02           C  
ATOM    937 HD11 ILE A  59      44.446 -14.693 -88.219  1.00 28.02           H  
ATOM    938 HD12 ILE A  59      46.141 -14.331 -88.635  1.00 28.02           H  
ATOM    939 HD13 ILE A  59      44.842 -13.882 -89.746  1.00 28.02           H  
ATOM    940  N   LYS A  60      47.017 -20.457 -89.308  1.00 26.16           N  
ATOM    941  H   LYS A  60      47.545 -20.037 -90.059  1.00 26.16           H  
ATOM    942  CA  LYS A  60      47.635 -21.594 -88.617  1.00 26.16           C  
ATOM    943  HA  LYS A  60      46.872 -22.147 -88.067  1.00 26.16           H  
ATOM    944  C   LYS A  60      48.658 -21.069 -87.609  1.00 26.16           C  
ATOM    945  CB  LYS A  60      48.337 -22.530 -89.625  1.00 26.16           C  
ATOM    946  HB2 LYS A  60      48.772 -21.936 -90.428  1.00 26.16           H  
ATOM    947  HB3 LYS A  60      49.157 -23.030 -89.110  1.00 26.16           H  
ATOM    948  O   LYS A  60      49.540 -20.313 -88.001  1.00 26.16           O  
ATOM    949  CG  LYS A  60      47.434 -23.625 -90.212  1.00 26.16           C  
ATOM    950  HG2 LYS A  60      47.076 -24.258 -89.401  1.00 26.16           H  
ATOM    951  HG3 LYS A  60      46.580 -23.168 -90.712  1.00 26.16           H  
ATOM    952  CD  LYS A  60      48.225 -24.477 -91.218  1.00 26.16           C  
ATOM    953  HD2 LYS A  60      49.153 -24.808 -90.750  1.00 26.16           H  
ATOM    954  HD3 LYS A  60      48.467 -23.862 -92.085  1.00 26.16           H  
ATOM    955  CE  LYS A  60      47.417 -25.704 -91.654  1.00 26.16           C  
ATOM    956  HE2 LYS A  60      47.191 -26.298 -90.768  1.00 26.16           H  
ATOM    957  HE3 LYS A  60      46.470 -25.365 -92.075  1.00 26.16           H  
ATOM    958  NZ  LYS A  60      48.160 -26.522 -92.645  1.00 26.16           N  
ATOM    959  HZ1 LYS A  60      49.037 -26.833 -92.251  1.00 26.16           H  
ATOM    960  HZ2 LYS A  60      47.620 -27.334 -92.906  1.00 26.16           H  
ATOM    961  HZ3 LYS A  60      48.354 -25.976 -93.472  1.00 26.16           H  
ATOM    962  N   ASN A  61      48.587 -21.625 -86.400  1.00 26.80           N  
ATOM    963  H   ASN A  61      47.765 -22.184 -86.224  1.00 26.80           H  
ATOM    964  CA  ASN A  61      49.614 -21.686 -85.353  1.00 26.80           C  
ATOM    965  HA  ASN A  61      49.231 -22.360 -84.588  1.00 26.80           H  
ATOM    966  C   ASN A  61      49.956 -20.377 -84.620  1.00 26.80           C  
ATOM    967  CB  ASN A  61      50.887 -22.355 -85.915  1.00 26.80           C  
ATOM    968  HB2 ASN A  61      51.310 -21.725 -86.697  1.00 26.80           H  
ATOM    969  HB3 ASN A  61      51.627 -22.420 -85.117  1.00 26.80           H  
ATOM    970  O   ASN A  61      50.698 -19.565 -85.156  1.00 26.80           O  
ATOM    971  CG  ASN A  61      50.679 -23.754 -86.460  1.00 26.80           C  
ATOM    972  ND2 ASN A  61      51.617 -24.250 -87.232  1.00 26.80           N  
ATOM    973 HD21 ASN A  61      52.454 -23.710 -87.398  1.00 26.80           H  
ATOM    974 HD22 ASN A  61      51.521 -25.226 -87.473  1.00 26.80           H  
ATOM    975  OD1 ASN A  61      49.695 -24.430 -86.214  1.00 26.80           O  
ATOM    976  N   ILE A  62      49.509 -20.272 -83.357  1.00 29.19           N  
ATOM    977  H   ILE A  62      48.657 -20.768 -83.136  1.00 29.19           H  
ATOM    978  CA  ILE A  62      50.265 -19.900 -82.131  1.00 29.19           C  
ATOM    979  HA  ILE A  62      51.127 -20.564 -82.060  1.00 29.19           H  
ATOM    980  C   ILE A  62      49.359 -20.236 -80.900  1.00 29.19           C  
ATOM    981  CB  ILE A  62      50.797 -18.440 -82.218  1.00 29.19           C  
ATOM    982  HB  ILE A  62      50.107 -17.887 -82.855  1.00 29.19           H  
ATOM    983  O   ILE A  62      48.144 -20.318 -81.079  1.00 29.19           O  
ATOM    984  CG1 ILE A  62      52.213 -18.417 -82.855  1.00 29.19           C  
ATOM    985 HG12 ILE A  62      52.968 -18.561 -82.082  1.00 29.19           H  
ATOM    986 HG13 ILE A  62      52.361 -19.248 -83.544  1.00 29.19           H  
ATOM    987  CG2 ILE A  62      50.913 -17.651 -80.902  1.00 29.19           C  
ATOM    988 HG21 ILE A  62      50.008 -17.750 -80.303  1.00 29.19           H  
ATOM    989 HG22 ILE A  62      51.012 -16.590 -81.131  1.00 29.19           H  
ATOM    990 HG23 ILE A  62      51.787 -17.932 -80.314  1.00 29.19           H  
ATOM    991  CD1 ILE A  62      52.518 -17.109 -83.593  1.00 29.19           C  
ATOM    992 HD11 ILE A  62      51.784 -16.950 -84.383  1.00 29.19           H  
ATOM    993 HD12 ILE A  62      53.511 -17.170 -84.040  1.00 29.19           H  
ATOM    994 HD13 ILE A  62      52.496 -16.267 -82.901  1.00 29.19           H  
ATOM    995  N   PRO A  63      49.912 -20.579 -79.713  1.00 28.24           N  
ATOM    996  CA  PRO A  63      49.304 -21.462 -78.702  1.00 28.24           C  
ATOM    997  HA  PRO A  63      48.699 -22.213 -79.210  1.00 28.24           H  
ATOM    998  C   PRO A  63      48.414 -20.788 -77.642  1.00 28.24           C  
ATOM    999  CB  PRO A  63      50.488 -22.164 -78.011  1.00 28.24           C  
ATOM   1000  HB2 PRO A  63      50.547 -23.200 -78.347  1.00 28.24           H  
ATOM   1001  HB3 PRO A  63      50.391 -22.143 -76.925  1.00 28.24           H  
ATOM   1002  O   PRO A  63      48.441 -19.575 -77.472  1.00 28.24           O  
ATOM   1003  CG  PRO A  63      51.749 -21.416 -78.436  1.00 28.24           C  
ATOM   1004  HG2 PRO A  63      52.299 -21.048 -77.570  1.00 28.24           H  
ATOM   1005  HG3 PRO A  63      52.382 -22.074 -79.031  1.00 28.24           H  
ATOM   1006  CD  PRO A  63      51.261 -20.261 -79.288  1.00 28.24           C  
ATOM   1007  HD2 PRO A  63      51.229 -19.363 -78.671  1.00 28.24           H  
ATOM   1008  HD3 PRO A  63      51.948 -20.123 -80.123  1.00 28.24           H  
ATOM   1009  N   GLN A  64      47.697 -21.642 -76.890  1.00 28.80           N  
ATOM   1010  H   GLN A  64      47.762 -22.619 -77.137  1.00 28.80           H  
ATOM   1011  CA  GLN A  64      47.088 -21.376 -75.580  1.00 28.80           C  
ATOM   1012  HA  GLN A  64      46.136 -20.860 -75.704  1.00 28.80           H  
ATOM   1013  C   GLN A  64      48.002 -20.533 -74.680  1.00 28.80           C  
ATOM   1014  CB  GLN A  64      46.867 -22.717 -74.839  1.00 28.80           C  
ATOM   1015  HB2 GLN A  64      46.757 -22.510 -73.775  1.00 28.80           H  
ATOM   1016  HB3 GLN A  64      47.758 -23.334 -74.956  1.00 28.80           H  
ATOM   1017  O   GLN A  64      49.067 -20.997 -74.277  1.00 28.80           O  
ATOM   1018  CG  GLN A  64      45.633 -23.526 -75.257  1.00 28.80           C  
ATOM   1019  HG2 GLN A  64      45.659 -23.711 -76.331  1.00 28.80           H  
ATOM   1020  HG3 GLN A  64      44.736 -22.951 -75.026  1.00 28.80           H  
ATOM   1021  CD  GLN A  64      45.588 -24.875 -74.534  1.00 28.80           C  
ATOM   1022  NE2 GLN A  64      44.521 -25.198 -73.836  1.00 28.80           N  
ATOM   1023 HE21 GLN A  64      44.577 -26.067 -73.325  1.00 28.80           H  
ATOM   1024 HE22 GLN A  64      43.777 -24.530 -73.690  1.00 28.80           H  
ATOM   1025  OE1 GLN A  64      46.505 -25.675 -74.604  1.00 28.80           O  
ATOM   1026  N   ASN A  65      47.562 -19.317 -74.381  1.00 28.00           N  
ATOM   1027  H   ASN A  65      46.937 -18.886 -75.047  1.00 28.00           H  
ATOM   1028  CA  ASN A  65      47.572 -18.656 -73.078  1.00 28.00           C  
ATOM   1029  HA  ASN A  65      46.851 -19.150 -72.427  1.00 28.00           H  
ATOM   1030  C   ASN A  65      47.066 -17.225 -73.299  1.00 28.00           C  
ATOM   1031  CB  ASN A  65      48.959 -18.663 -72.400  1.00 28.00           C  
ATOM   1032  HB2 ASN A  65      49.045 -17.790 -71.754  1.00 28.00           H  
ATOM   1033  HB3 ASN A  65      49.742 -18.597 -73.156  1.00 28.00           H  
ATOM   1034  O   ASN A  65      47.356 -16.620 -74.326  1.00 28.00           O  
ATOM   1035  CG  ASN A  65      49.185 -19.888 -71.523  1.00 28.00           C  
ATOM   1036  ND2 ASN A  65      50.386 -20.071 -71.025  1.00 28.00           N  
ATOM   1037 HD21 ASN A  65      50.482 -20.855 -70.397  1.00 28.00           H  
ATOM   1038 HD22 ASN A  65      51.110 -19.389 -71.202  1.00 28.00           H  
ATOM   1039  OD1 ASN A  65      48.298 -20.675 -71.229  1.00 28.00           O  
ATOM   1040  N   ASP A  66      46.343 -16.722 -72.307  1.00 28.35           N  
ATOM   1041  H   ASP A  66      46.231 -17.303 -71.489  1.00 28.35           H  
ATOM   1042  CA  ASP A  66      45.810 -15.367 -72.174  1.00 28.35           C  
ATOM   1043  HA  ASP A  66      45.504 -15.361 -71.128  1.00 28.35           H  
ATOM   1044  C   ASP A  66      44.514 -14.969 -72.904  1.00 28.35           C  
ATOM   1045  CB  ASP A  66      46.902 -14.279 -72.291  1.00 28.35           C  
ATOM   1046  HB2 ASP A  66      46.438 -13.362 -72.653  1.00 28.35           H  
ATOM   1047  HB3 ASP A  66      47.657 -14.552 -73.028  1.00 28.35           H  
ATOM   1048  O   ASP A  66      44.400 -14.934 -74.126  1.00 28.35           O  
ATOM   1049  CG  ASP A  66      47.588 -13.947 -70.966  1.00 28.35           C  
ATOM   1050  OD1 ASP A  66      46.959 -14.170 -69.908  1.00 28.35           O  
ATOM   1051  OD2 ASP A  66      48.731 -13.447 -71.031  1.00 28.35           O  
ATOM   1052  N   MET A  67      43.595 -14.516 -72.042  1.00 27.86           N  
ATOM   1053  H   MET A  67      43.840 -14.664 -71.074  1.00 27.86           H  
ATOM   1054  CA  MET A  67      42.587 -13.473 -72.236  1.00 27.86           C  
ATOM   1055  HA  MET A  67      42.171 -13.302 -71.243  1.00 27.86           H  
ATOM   1056  C   MET A  67      41.367 -13.796 -73.102  1.00 27.86           C  
ATOM   1057  CB  MET A  67      43.263 -12.143 -72.589  1.00 27.86           C  
ATOM   1058  HB2 MET A  67      42.492 -11.398 -72.781  1.00 27.86           H  
ATOM   1059  HB3 MET A  67      43.867 -12.254 -73.489  1.00 27.86           H  
ATOM   1060  O   MET A  67      41.298 -13.518 -74.296  1.00 27.86           O  
ATOM   1061  CG  MET A  67      44.128 -11.645 -71.422  1.00 27.86           C  
ATOM   1062  HG2 MET A  67      43.511 -11.614 -70.525  1.00 27.86           H  
ATOM   1063  HG3 MET A  67      44.950 -12.337 -71.236  1.00 27.86           H  
ATOM   1064  SD  MET A  67      44.806  -9.984 -71.666  1.00 27.86           S  
ATOM   1065  CE  MET A  67      46.148 -10.362 -72.821  1.00 27.86           C  
ATOM   1066  HE1 MET A  67      46.660  -9.439 -73.095  1.00 27.86           H  
ATOM   1067  HE2 MET A  67      45.747 -10.836 -73.717  1.00 27.86           H  
ATOM   1068  HE3 MET A  67      46.859 -11.035 -72.341  1.00 27.86           H  
ATOM   1069  N   GLY A  68      40.328 -14.264 -72.408  1.00 29.35           N  
ATOM   1070  H   GLY A  68      40.481 -14.496 -71.437  1.00 29.35           H  
ATOM   1071  CA  GLY A  68      38.952 -14.300 -72.883  1.00 29.35           C  
ATOM   1072  HA2 GLY A  68      38.830 -13.612 -73.720  1.00 29.35           H  
ATOM   1073  HA3 GLY A  68      38.715 -15.308 -73.225  1.00 29.35           H  
ATOM   1074  C   GLY A  68      37.956 -13.904 -71.794  1.00 29.35           C  
ATOM   1075  O   GLY A  68      37.062 -14.685 -71.515  1.00 29.35           O  
ATOM   1076  N   LEU A  69      38.103 -12.721 -71.190  1.00 32.91           N  
ATOM   1077  H   LEU A  69      38.928 -12.175 -71.395  1.00 32.91           H  
ATOM   1078  CA  LEU A  69      36.986 -11.961 -70.614  1.00 32.91           C  
ATOM   1079  HA  LEU A  69      36.072 -12.270 -71.120  1.00 32.91           H  
ATOM   1080  C   LEU A  69      37.199 -10.480 -70.951  1.00 32.91           C  
ATOM   1081  CB  LEU A  69      36.804 -12.214 -69.101  1.00 32.91           C  
ATOM   1082  HB2 LEU A  69      36.385 -11.321 -68.639  1.00 32.91           H  
ATOM   1083  HB3 LEU A  69      37.784 -12.376 -68.653  1.00 32.91           H  
ATOM   1084  O   LEU A  69      38.305  -9.946 -70.864  1.00 32.91           O  
ATOM   1085  CG  LEU A  69      35.876 -13.402 -68.756  1.00 32.91           C  
ATOM   1086  HG  LEU A  69      36.192 -14.295 -69.295  1.00 32.91           H  
ATOM   1087  CD1 LEU A  69      35.975 -13.734 -67.271  1.00 32.91           C  
ATOM   1088 HD11 LEU A  69      37.003 -13.987 -67.013  1.00 32.91           H  
ATOM   1089 HD12 LEU A  69      35.662 -12.875 -66.678  1.00 32.91           H  
ATOM   1090 HD13 LEU A  69      35.334 -14.583 -67.033  1.00 32.91           H  
ATOM   1091  CD2 LEU A  69      34.405 -13.118 -69.086  1.00 32.91           C  
ATOM   1092 HD21 LEU A  69      34.268 -12.991 -70.160  1.00 32.91           H  
ATOM   1093 HD22 LEU A  69      33.789 -13.955 -68.758  1.00 32.91           H  
ATOM   1094 HD23 LEU A  69      34.078 -12.218 -68.565  1.00 32.91           H  
ATOM   1095  N   SER A  70      36.143  -9.861 -71.462  1.00 33.11           N  
ATOM   1096  H   SER A  70      35.254 -10.336 -71.405  1.00 33.11           H  
ATOM   1097  CA  SER A  70      36.088  -8.475 -71.910  1.00 33.11           C  
ATOM   1098  HA  SER A  70      36.787  -8.330 -72.733  1.00 33.11           H  
ATOM   1099  C   SER A  70      36.431  -7.506 -70.779  1.00 33.11           C  
ATOM   1100  CB  SER A  70      34.663  -8.194 -72.401  1.00 33.11           C  
ATOM   1101  HB2 SER A  70      34.527  -7.122 -72.547  1.00 33.11           H  
ATOM   1102  HB3 SER A  70      34.505  -8.700 -73.353  1.00 33.11           H  
ATOM   1103  O   SER A  70      35.780  -7.516 -69.742  1.00 33.11           O  
ATOM   1104  OG  SER A  70      33.713  -8.673 -71.468  1.00 33.11           O  
ATOM   1105  HG  SER A  70      33.927  -8.335 -70.595  1.00 33.11           H  
ATOM   1106  N   VAL A  71      37.391  -6.607 -71.013  1.00 39.98           N  
ATOM   1107  H   VAL A  71      37.911  -6.699 -71.875  1.00 39.98           H  
ATOM   1108  CA  VAL A  71      37.810  -5.530 -70.092  1.00 39.98           C  
ATOM   1109  HA  VAL A  71      37.832  -5.953 -69.088  1.00 39.98           H  
ATOM   1110  C   VAL A  71      36.781  -4.385 -70.061  1.00 39.98           C  
ATOM   1111  CB  VAL A  71      39.245  -5.045 -70.414  1.00 39.98           C  
ATOM   1112  HB  VAL A  71      39.244  -4.531 -71.376  1.00 39.98           H  
ATOM   1113  O   VAL A  71      37.090  -3.222 -70.303  1.00 39.98           O  
ATOM   1114  CG1 VAL A  71      39.826  -4.102 -69.347  1.00 39.98           C  
ATOM   1115 HG11 VAL A  71      40.855  -3.845 -69.598  1.00 39.98           H  
ATOM   1116 HG12 VAL A  71      39.262  -3.172 -69.282  1.00 39.98           H  
ATOM   1117 HG13 VAL A  71      39.808  -4.591 -68.372  1.00 39.98           H  
ATOM   1118  CG2 VAL A  71      40.225  -6.226 -70.509  1.00 39.98           C  
ATOM   1119 HG21 VAL A  71      39.963  -6.884 -71.337  1.00 39.98           H  
ATOM   1120 HG22 VAL A  71      40.202  -6.802 -69.583  1.00 39.98           H  
ATOM   1121 HG23 VAL A  71      41.239  -5.863 -70.678  1.00 39.98           H  
ATOM   1122  N   THR A  72      35.527  -4.717 -69.775  1.00 39.24           N  
ATOM   1123  H   THR A  72      35.323  -5.701 -69.667  1.00 39.24           H  
ATOM   1124  CA  THR A  72      34.537  -3.778 -69.234  1.00 39.24           C  
ATOM   1125  HA  THR A  72      35.055  -2.871 -68.922  1.00 39.24           H  
ATOM   1126  C   THR A  72      33.925  -4.341 -67.957  1.00 39.24           C  
ATOM   1127  CB  THR A  72      33.460  -3.349 -70.247  1.00 39.24           C  
ATOM   1128  HB  THR A  72      32.735  -2.704 -69.750  1.00 39.24           H  
ATOM   1129  O   THR A  72      32.779  -4.019 -67.658  1.00 39.24           O  
ATOM   1130  CG2 THR A  72      34.042  -2.557 -71.416  1.00 39.24           C  
ATOM   1131 HG21 THR A  72      34.720  -3.186 -71.992  1.00 39.24           H  
ATOM   1132 HG22 THR A  72      33.229  -2.219 -72.059  1.00 39.24           H  
ATOM   1133 HG23 THR A  72      34.585  -1.691 -71.038  1.00 39.24           H  
ATOM   1134  OG1 THR A  72      32.789  -4.470 -70.770  1.00 39.24           O  
ATOM   1135  HG1 THR A  72      32.258  -4.829 -70.055  1.00 39.24           H  
ATOM   1136  N   ASP A  73      34.688  -5.161 -67.215  1.00 47.70           N  
ATOM   1137  H   ASP A  73      35.572  -5.468 -67.595  1.00 47.70           H  
ATOM   1138  CA  ASP A  73      34.434  -5.553 -65.821  1.00 47.70           C  
ATOM   1139  HA  ASP A  73      33.425  -5.959 -65.755  1.00 47.70           H  
ATOM   1140  C   ASP A  73      34.460  -4.306 -64.928  1.00 47.70           C  
ATOM   1141  CB  ASP A  73      35.404  -6.655 -65.357  1.00 47.70           C  
ATOM   1142  HB2 ASP A  73      36.412  -6.420 -65.700  1.00 47.70           H  
ATOM   1143  HB3 ASP A  73      35.416  -6.672 -64.267  1.00 47.70           H  
ATOM   1144  O   ASP A  73      35.441  -3.932 -64.288  1.00 47.70           O  
ATOM   1145  CG  ASP A  73      34.998  -8.058 -65.828  1.00 47.70           C  
ATOM   1146  OD1 ASP A  73      33.785  -8.282 -66.041  1.00 47.70           O  
ATOM   1147  OD2 ASP A  73      35.917  -8.894 -65.972  1.00 47.70           O  
ATOM   1148  N   SER A  74      33.339  -3.615 -65.086  1.00 59.01           N  
ATOM   1149  H   SER A  74      32.789  -3.971 -65.854  1.00 59.01           H  
ATOM   1150  CA  SER A  74      32.588  -2.702 -64.264  1.00 59.01           C  
ATOM   1151  HA  SER A  74      32.206  -1.918 -64.918  1.00 59.01           H  
ATOM   1152  C   SER A  74      33.351  -2.048 -63.126  1.00 59.01           C  
ATOM   1153  CB  SER A  74      31.383  -3.490 -63.752  1.00 59.01           C  
ATOM   1154  HB2 SER A  74      30.974  -4.103 -64.555  1.00 59.01           H  
ATOM   1155  HB3 SER A  74      31.679  -4.140 -62.928  1.00 59.01           H  
ATOM   1156  O   SER A  74      33.620  -2.658 -62.096  1.00 59.01           O  
ATOM   1157  OG  SER A  74      30.392  -2.591 -63.332  1.00 59.01           O  
ATOM   1158  HG  SER A  74      29.673  -3.098 -62.947  1.00 59.01           H  
ATOM   1159  N   VAL A  75      33.541  -0.734 -63.246  1.00 81.01           N  
ATOM   1160  H   VAL A  75      33.282  -0.292 -64.116  1.00 81.01           H  
ATOM   1161  CA  VAL A  75      33.803   0.136 -62.090  1.00 81.01           C  
ATOM   1162  HA  VAL A  75      34.769  -0.131 -61.662  1.00 81.01           H  
ATOM   1163  C   VAL A  75      32.768  -0.058 -60.973  1.00 81.01           C  
ATOM   1164  CB  VAL A  75      33.839   1.620 -62.508  1.00 81.01           C  
ATOM   1165  HB  VAL A  75      33.946   2.229 -61.610  1.00 81.01           H  
ATOM   1166  O   VAL A  75      33.067   0.283 -59.838  1.00 81.01           O  
ATOM   1167  CG1 VAL A  75      35.051   1.901 -63.406  1.00 81.01           C  
ATOM   1168 HG11 VAL A  75      35.097   2.968 -63.622  1.00 81.01           H  
ATOM   1169 HG12 VAL A  75      34.972   1.347 -64.341  1.00 81.01           H  
ATOM   1170 HG13 VAL A  75      35.963   1.607 -62.886  1.00 81.01           H  
ATOM   1171  CG2 VAL A  75      32.569   2.067 -63.248  1.00 81.01           C  
ATOM   1172 HG21 VAL A  75      31.693   1.893 -62.622  1.00 81.01           H  
ATOM   1173 HG22 VAL A  75      32.448   1.541 -64.194  1.00 81.01           H  
ATOM   1174 HG23 VAL A  75      32.623   3.139 -63.440  1.00 81.01           H  
ATOM   1175  N   TYR A  76      31.594  -0.635 -61.268  1.00 88.03           N  
ATOM   1176  H   TYR A  76      31.420  -0.926 -62.219  1.00 88.03           H  
ATOM   1177  CA  TYR A  76      30.502  -0.833 -60.321  1.00 88.03           C  
ATOM   1178  HA  TYR A  76      30.592  -0.031 -59.588  1.00 88.03           H  
ATOM   1179  C   TYR A  76      30.563  -2.130 -59.498  1.00 88.03           C  
ATOM   1180  CB  TYR A  76      29.141  -0.673 -61.022  1.00 88.03           C  
ATOM   1181  HB2 TYR A  76      28.390  -0.571 -60.239  1.00 88.03           H  
ATOM   1182  HB3 TYR A  76      28.900  -1.583 -61.572  1.00 88.03           H  
ATOM   1183  O   TYR A  76      29.643  -2.395 -58.732  1.00 88.03           O  
ATOM   1184  CG  TYR A  76      29.000   0.531 -61.940  1.00 88.03           C  
ATOM   1185  CD1 TYR A  76      29.017   1.819 -61.381  1.00 88.03           C  
ATOM   1186  HD1 TYR A  76      29.126   1.948 -60.315  1.00 88.03           H  
ATOM   1187  CD2 TYR A  76      28.826   0.384 -63.331  1.00 88.03           C  
ATOM   1188  HD2 TYR A  76      28.780  -0.602 -63.770  1.00 88.03           H  
ATOM   1189  CE1 TYR A  76      28.892   2.962 -62.182  1.00 88.03           C  
ATOM   1190  HE1 TYR A  76      28.935   3.942 -61.729  1.00 88.03           H  
ATOM   1191  CE2 TYR A  76      28.686   1.528 -64.146  1.00 88.03           C  
ATOM   1192  HE2 TYR A  76      28.546   1.428 -65.212  1.00 88.03           H  
ATOM   1193  OH  TYR A  76      28.603   3.926 -64.342  1.00 88.03           O  
ATOM   1194  HH  TYR A  76      28.725   4.714 -63.806  1.00 88.03           H  
ATOM   1195  CZ  TYR A  76      28.726   2.817 -63.570  1.00 88.03           C  
ATOM   1196  N   GLN A  77      31.610  -2.951 -59.639  1.00 89.39           N  
ATOM   1197  H   GLN A  77      32.368  -2.684 -60.251  1.00 89.39           H  
ATOM   1198  CA  GLN A  77      31.695  -4.252 -58.971  1.00 89.39           C  
ATOM   1199  HA  GLN A  77      30.913  -4.304 -58.214  1.00 89.39           H  
ATOM   1200  C   GLN A  77      33.028  -4.446 -58.234  1.00 89.39           C  
ATOM   1201  CB  GLN A  77      31.415  -5.339 -60.023  1.00 89.39           C  
ATOM   1202  HB2 GLN A  77      32.237  -5.360 -60.739  1.00 89.39           H  
ATOM   1203  HB3 GLN A  77      30.507  -5.073 -60.565  1.00 89.39           H  
ATOM   1204  O   GLN A  77      34.076  -3.982 -58.683  1.00 89.39           O  
ATOM   1205  CG  GLN A  77      31.224  -6.746 -59.452  1.00 89.39           C  
ATOM   1206  HG2 GLN A  77      30.966  -7.424 -60.265  1.00 89.39           H  
ATOM   1207  HG3 GLN A  77      32.169  -7.089 -59.031  1.00 89.39           H  
ATOM   1208  CD  GLN A  77      30.131  -6.837 -58.398  1.00 89.39           C  
ATOM   1209  NE2 GLN A  77      30.319  -7.717 -57.455  1.00 89.39           N  
ATOM   1210 HE21 GLN A  77      31.128  -8.321 -57.489  1.00 89.39           H  
ATOM   1211 HE22 GLN A  77      29.595  -7.924 -56.782  1.00 89.39           H  
ATOM   1212  OE1 GLN A  77      29.146  -6.122 -58.379  1.00 89.39           O  
ATOM   1213  N   ILE A  78      33.004  -5.162 -57.103  1.00 92.06           N  
ATOM   1214  H   ILE A  78      32.121  -5.520 -56.770  1.00 92.06           H  
ATOM   1215  CA  ILE A  78      34.234  -5.558 -56.400  1.00 92.06           C  
ATOM   1216  HA  ILE A  78      34.904  -4.698 -56.411  1.00 92.06           H  
ATOM   1217  C   ILE A  78      34.953  -6.687 -57.143  1.00 92.06           C  
ATOM   1218  CB  ILE A  78      33.992  -5.919 -54.919  1.00 92.06           C  
ATOM   1219  HB  ILE A  78      34.962  -6.154 -54.481  1.00 92.06           H  
ATOM   1220  O   ILE A  78      34.328  -7.533 -57.782  1.00 92.06           O  
ATOM   1221  CG1 ILE A  78      33.087  -7.154 -54.741  1.00 92.06           C  
ATOM   1222 HG12 ILE A  78      32.102  -6.969 -55.169  1.00 92.06           H  
ATOM   1223 HG13 ILE A  78      33.542  -7.998 -55.260  1.00 92.06           H  
ATOM   1224  CG2 ILE A  78      33.449  -4.690 -54.184  1.00 92.06           C  
ATOM   1225 HG21 ILE A  78      32.458  -4.435 -54.559  1.00 92.06           H  
ATOM   1226 HG22 ILE A  78      34.115  -3.845 -54.359  1.00 92.06           H  
ATOM   1227 HG23 ILE A  78      33.389  -4.871 -53.111  1.00 92.06           H  
ATOM   1228  CD1 ILE A  78      32.924  -7.557 -53.274  1.00 92.06           C  
ATOM   1229 HD11 ILE A  78      32.505  -8.562 -53.220  1.00 92.06           H  
ATOM   1230 HD12 ILE A  78      32.256  -6.867 -52.759  1.00 92.06           H  
ATOM   1231 HD13 ILE A  78      33.897  -7.562 -52.783  1.00 92.06           H  
ATOM   1232  N   ARG A  79      36.281  -6.732 -57.034  1.00 90.90           N  
ATOM   1233  H   ARG A  79      36.728  -6.045 -56.444  1.00 90.90           H  
ATOM   1234  CA  ARG A  79      37.096  -7.833 -57.553  1.00 90.90           C  
ATOM   1235  HA  ARG A  79      36.769  -8.056 -58.569  1.00 90.90           H  
ATOM   1236  C   ARG A  79      36.868  -9.074 -56.703  1.00 90.90           C  
ATOM   1237  CB  ARG A  79      38.580  -7.453 -57.558  1.00 90.90           C  
ATOM   1238  HB2 ARG A  79      38.872  -7.118 -56.563  1.00 90.90           H  
ATOM   1239  HB3 ARG A  79      39.165  -8.336 -57.813  1.00 90.90           H  
ATOM   1240  O   ARG A  79      36.936  -8.990 -55.482  1.00 90.90           O  
ATOM   1241  CG  ARG A  79      38.874  -6.351 -58.580  1.00 90.90           C  
ATOM   1242  HG2 ARG A  79      38.546  -6.677 -59.567  1.00 90.90           H  
ATOM   1243  HG3 ARG A  79      38.338  -5.441 -58.310  1.00 90.90           H  
ATOM   1244  CD  ARG A  79      40.375  -6.066 -58.611  1.00 90.90           C  
ATOM   1245  HD2 ARG A  79      40.688  -5.733 -57.622  1.00 90.90           H  
ATOM   1246  HD3 ARG A  79      40.898  -6.990 -58.861  1.00 90.90           H  
ATOM   1247  NE  ARG A  79      40.689  -5.030 -59.608  1.00 90.90           N  
ATOM   1248  HE  ARG A  79      39.896  -4.600 -60.062  1.00 90.90           H  
ATOM   1249  NH1 ARG A  79      42.973  -5.127 -59.425  1.00 90.90           N  
ATOM   1250 HH11 ARG A  79      43.891  -4.815 -59.707  1.00 90.90           H  
ATOM   1251 HH12 ARG A  79      42.862  -5.855 -58.734  1.00 90.90           H  
ATOM   1252  NH2 ARG A  79      42.031  -3.697 -60.866  1.00 90.90           N  
ATOM   1253 HH21 ARG A  79      41.204  -3.307 -61.296  1.00 90.90           H  
ATOM   1254 HH22 ARG A  79      42.949  -3.385 -61.148  1.00 90.90           H  
ATOM   1255  CZ  ARG A  79      41.893  -4.624 -59.960  1.00 90.90           C  
ATOM   1256  N   ASN A  80      36.671 -10.208 -57.376  1.00 92.82           N  
ATOM   1257  H   ASN A  80      36.611 -10.154 -58.383  1.00 92.82           H  
ATOM   1258  CA  ASN A  80      36.435 -11.513 -56.755  1.00 92.82           C  
ATOM   1259  HA  ASN A  80      36.207 -12.228 -57.545  1.00 92.82           H  
ATOM   1260  C   ASN A  80      35.234 -11.529 -55.776  1.00 92.82           C  
ATOM   1261  CB  ASN A  80      37.748 -11.940 -56.107  1.00 92.82           C  
ATOM   1262  HB2 ASN A  80      37.853 -11.353 -55.194  1.00 92.82           H  
ATOM   1263  HB3 ASN A  80      38.593 -11.745 -56.766  1.00 92.82           H  
ATOM   1264  O   ASN A  80      35.394 -11.823 -54.589  1.00 92.82           O  
ATOM   1265  CG  ASN A  80      37.793 -13.393 -55.727  1.00 92.82           C  
ATOM   1266  ND2 ASN A  80      38.594 -13.690 -54.737  1.00 92.82           N  
ATOM   1267 HD21 ASN A  80      38.846 -14.656 -54.585  1.00 92.82           H  
ATOM   1268 HD22 ASN A  80      39.137 -12.954 -54.307  1.00 92.82           H  
ATOM   1269  OD1 ASN A  80      37.153 -14.231 -56.341  1.00 92.82           O  
ATOM   1270  N   PRO A  81      34.023 -11.182 -56.249  1.00 92.62           N  
ATOM   1271  CA  PRO A  81      32.852 -11.032 -55.386  1.00 92.62           C  
ATOM   1272  HA  PRO A  81      33.078 -10.348 -54.568  1.00 92.62           H  
ATOM   1273  C   PRO A  81      32.314 -12.331 -54.777  1.00 92.62           C  
ATOM   1274  CB  PRO A  81      31.788 -10.423 -56.285  1.00 92.62           C  
ATOM   1275  HB2 PRO A  81      31.814  -9.340 -56.162  1.00 92.62           H  
ATOM   1276  HB3 PRO A  81      30.807 -10.838 -56.056  1.00 92.62           H  
ATOM   1277  O   PRO A  81      31.636 -12.277 -53.758  1.00 92.62           O  
ATOM   1278  CG  PRO A  81      32.176 -10.808 -57.707  1.00 92.62           C  
ATOM   1279  HG2 PRO A  81      31.841 -10.071 -58.436  1.00 92.62           H  
ATOM   1280  HG3 PRO A  81      31.769 -11.792 -57.941  1.00 92.62           H  
ATOM   1281  CD  PRO A  81      33.693 -10.889 -57.640  1.00 92.62           C  
ATOM   1282  HD2 PRO A  81      34.116  -9.927 -57.929  1.00 92.62           H  
ATOM   1283  HD3 PRO A  81      34.051 -11.672 -58.307  1.00 92.62           H  
ATOM   1284  N   GLY A  82      32.577 -13.475 -55.408  1.00 92.27           N  
ATOM   1285  H   GLY A  82      33.106 -13.442 -56.267  1.00 92.27           H  
ATOM   1286  CA  GLY A  82      32.201 -14.801 -54.904  1.00 92.27           C  
ATOM   1287  HA2 GLY A  82      31.536 -14.704 -54.046  1.00 92.27           H  
ATOM   1288  HA3 GLY A  82      31.669 -15.360 -55.674  1.00 92.27           H  
ATOM   1289  C   GLY A  82      33.399 -15.639 -54.458  1.00 92.27           C  
ATOM   1290  O   GLY A  82      33.308 -16.848 -54.379  1.00 92.27           O  
ATOM   1291  N   PHE A  83      34.576 -15.033 -54.261  1.00 95.48           N  
ATOM   1292  H   PHE A  83      34.605 -14.023 -54.267  1.00 95.48           H  
ATOM   1293  CA  PHE A  83      35.808 -15.755 -53.893  1.00 95.48           C  
ATOM   1294  HA  PHE A  83      36.609 -15.016 -53.912  1.00 95.48           H  
ATOM   1295  C   PHE A  83      36.256 -16.862 -54.878  1.00 95.48           C  
ATOM   1296  CB  PHE A  83      35.727 -16.227 -52.435  1.00 95.48           C  
ATOM   1297  HB2 PHE A  83      36.703 -16.621 -52.150  1.00 95.48           H  
ATOM   1298  HB3 PHE A  83      35.004 -17.038 -52.350  1.00 95.48           H  
ATOM   1299  O   PHE A  83      37.123 -17.673 -54.555  1.00 95.48           O  
ATOM   1300  CG  PHE A  83      35.368 -15.122 -51.464  1.00 95.48           C  
ATOM   1301  CD1 PHE A  83      36.375 -14.275 -50.963  1.00 95.48           C  
ATOM   1302  HD1 PHE A  83      37.402 -14.429 -51.259  1.00 95.48           H  
ATOM   1303  CD2 PHE A  83      34.026 -14.909 -51.101  1.00 95.48           C  
ATOM   1304  HD2 PHE A  83      33.250 -15.551 -51.490  1.00 95.48           H  
ATOM   1305  CE1 PHE A  83      36.041 -13.219 -50.096  1.00 95.48           C  
ATOM   1306  HE1 PHE A  83      36.810 -12.561 -49.722  1.00 95.48           H  
ATOM   1307  CE2 PHE A  83      33.692 -13.847 -50.245  1.00 95.48           C  
ATOM   1308  HE2 PHE A  83      32.657 -13.698 -49.974  1.00 95.48           H  
ATOM   1309  CZ  PHE A  83      34.697 -13.000 -49.744  1.00 95.48           C  
ATOM   1310  HZ  PHE A  83      34.436 -12.179 -49.092  1.00 95.48           H  
ATOM   1311  N   GLU A  84      35.730 -16.860 -56.106  1.00 93.63           N  
ATOM   1312  H   GLU A  84      34.951 -16.230 -56.237  1.00 93.63           H  
ATOM   1313  CA  GLU A  84      35.927 -17.884 -57.142  1.00 93.63           C  
ATOM   1314  HA  GLU A  84      35.648 -18.848 -56.718  1.00 93.63           H  
ATOM   1315  C   GLU A  84      37.371 -18.032 -57.651  1.00 93.63           C  
ATOM   1316  CB  GLU A  84      34.994 -17.580 -58.327  1.00 93.63           C  
ATOM   1317  HB2 GLU A  84      35.176 -16.562 -58.673  1.00 93.63           H  
ATOM   1318  HB3 GLU A  84      35.224 -18.255 -59.151  1.00 93.63           H  
ATOM   1319  O   GLU A  84      37.687 -18.987 -58.362  1.00 93.63           O  
ATOM   1320  CG  GLU A  84      33.506 -17.732 -57.984  1.00 93.63           C  
ATOM   1321  HG2 GLU A  84      32.921 -17.478 -58.868  1.00 93.63           H  
ATOM   1322  HG3 GLU A  84      33.235 -17.027 -57.198  1.00 93.63           H  
ATOM   1323  CD  GLU A  84      33.194 -19.174 -57.562  1.00 93.63           C  
ATOM   1324  OE1 GLU A  84      33.006 -19.441 -56.368  1.00 93.63           O  
ATOM   1325  OE2 GLU A  84      33.221 -20.076 -58.430  1.00 93.63           O  
ATOM   1326  N   THR A  85      38.281 -17.123 -57.291  1.00 91.20           N  
ATOM   1327  H   THR A  85      37.985 -16.349 -56.713  1.00 91.20           H  
ATOM   1328  CA  THR A  85      39.724 -17.331 -57.505  1.00 91.20           C  
ATOM   1329  HA  THR A  85      39.871 -17.708 -58.518  1.00 91.20           H  
ATOM   1330  C   THR A  85      40.321 -18.383 -56.565  1.00 91.20           C  
ATOM   1331  CB  THR A  85      40.516 -16.026 -57.371  1.00 91.20           C  
ATOM   1332  HB  THR A  85      41.577 -16.229 -57.516  1.00 91.20           H  
ATOM   1333  O   THR A  85      41.471 -18.778 -56.757  1.00 91.20           O  
ATOM   1334  CG2 THR A  85      40.076 -14.978 -58.397  1.00 91.20           C  
ATOM   1335 HG21 THR A  85      40.701 -14.091 -58.292  1.00 91.20           H  
ATOM   1336 HG22 THR A  85      39.034 -14.704 -58.234  1.00 91.20           H  
ATOM   1337 HG23 THR A  85      40.190 -15.383 -59.402  1.00 91.20           H  
ATOM   1338  OG1 THR A  85      40.325 -15.480 -56.094  1.00 91.20           O  
ATOM   1339  HG1 THR A  85      41.168 -15.479 -55.636  1.00 91.20           H  
ATOM   1340  N   GLY A  86      39.567 -18.838 -55.558  1.00 90.53           N  
ATOM   1341  H   GLY A  86      38.631 -18.471 -55.459  1.00 90.53           H  
ATOM   1342  CA  GLY A  86      40.022 -19.768 -54.525  1.00 90.53           C  
ATOM   1343  HA2 GLY A  86      39.145 -20.154 -54.005  1.00 90.53           H  
ATOM   1344  HA3 GLY A  86      40.552 -20.600 -54.987  1.00 90.53           H  
ATOM   1345  C   GLY A  86      40.933 -19.129 -53.474  1.00 90.53           C  
ATOM   1346  O   GLY A  86      41.523 -19.831 -52.658  1.00 90.53           O  
ATOM   1347  N   ASP A  87      41.061 -17.803 -53.493  1.00 93.71           N  
ATOM   1348  H   ASP A  87      40.505 -17.287 -54.160  1.00 93.71           H  
ATOM   1349  CA  ASP A  87      41.872 -17.021 -52.570  1.00 93.71           C  
ATOM   1350  HA  ASP A  87      41.918 -17.550 -51.619  1.00 93.71           H  
ATOM   1351  C   ASP A  87      41.229 -15.652 -52.294  1.00 93.71           C  
ATOM   1352  CB  ASP A  87      43.316 -16.906 -53.111  1.00 93.71           C  
ATOM   1353  HB2 ASP A  87      43.698 -17.909 -53.298  1.00 93.71           H  
ATOM   1354  HB3 ASP A  87      43.939 -16.469 -52.331  1.00 93.71           H  
ATOM   1355  O   ASP A  87      40.173 -15.303 -52.824  1.00 93.71           O  
ATOM   1356  CG  ASP A  87      43.495 -16.069 -54.385  1.00 93.71           C  
ATOM   1357  OD1 ASP A  87      42.558 -15.346 -54.794  1.00 93.71           O  
ATOM   1358  OD2 ASP A  87      44.621 -16.048 -54.920  1.00 93.71           O  
ATOM   1359  N   LEU A  88      41.882 -14.845 -51.459  1.00 95.01           N  
ATOM   1360  H   LEU A  88      42.744 -15.186 -51.057  1.00 95.01           H  
ATOM   1361  CA  LEU A  88      41.448 -13.487 -51.133  1.00 95.01           C  
ATOM   1362  HA  LEU A  88      40.359 -13.470 -51.126  1.00 95.01           H  
ATOM   1363  C   LEU A  88      41.852 -12.454 -52.201  1.00 95.01           C  
ATOM   1364  CB  LEU A  88      41.947 -13.115 -49.721  1.00 95.01           C  
ATOM   1365  HB2 LEU A  88      41.712 -12.069 -49.526  1.00 95.01           H  
ATOM   1366  HB3 LEU A  88      43.033 -13.213 -49.702  1.00 95.01           H  
ATOM   1367  O   LEU A  88      42.020 -11.283 -51.875  1.00 95.01           O  
ATOM   1368  CG  LEU A  88      41.349 -13.946 -48.572  1.00 95.01           C  
ATOM   1369  HG  LEU A  88      41.590 -15.000 -48.707  1.00 95.01           H  
ATOM   1370  CD1 LEU A  88      41.971 -13.466 -47.259  1.00 95.01           C  
ATOM   1371 HD11 LEU A  88      43.035 -13.705 -47.251  1.00 95.01           H  
ATOM   1372 HD12 LEU A  88      41.489 -13.969 -46.421  1.00 95.01           H  
ATOM   1373 HD13 LEU A  88      41.841 -12.390 -47.149  1.00 95.01           H  
ATOM   1374  CD2 LEU A  88      39.832 -13.786 -48.474  1.00 95.01           C  
ATOM   1375 HD21 LEU A  88      39.457 -14.305 -47.591  1.00 95.01           H  
ATOM   1376 HD22 LEU A  88      39.346 -14.217 -49.349  1.00 95.01           H  
ATOM   1377 HD23 LEU A  88      39.573 -12.729 -48.411  1.00 95.01           H  
ATOM   1378  N   THR A  89      42.039 -12.822 -53.473  1.00 91.50           N  
ATOM   1379  H   THR A  89      41.922 -13.790 -53.735  1.00 91.50           H  
ATOM   1380  CA  THR A  89      42.319 -11.833 -54.530  1.00 91.50           C  
ATOM   1381  HA  THR A  89      43.288 -11.378 -54.322  1.00 91.50           H  
ATOM   1382  C   THR A  89      41.250 -10.744 -54.513  1.00 91.50           C  
ATOM   1383  CB  THR A  89      42.390 -12.479 -55.920  1.00 91.50           C  
ATOM   1384  HB  THR A  89      41.515 -13.106 -56.093  1.00 91.50           H  
ATOM   1385  O   THR A  89      40.066 -11.045 -54.491  1.00 91.50           O  
ATOM   1386  CG2 THR A  89      42.510 -11.458 -57.057  1.00 91.50           C  
ATOM   1387 HG21 THR A  89      43.340 -10.779 -56.862  1.00 91.50           H  
ATOM   1388 HG22 THR A  89      42.692 -11.991 -57.990  1.00 91.50           H  
ATOM   1389 HG23 THR A  89      41.579 -10.902 -57.160  1.00 91.50           H  
ATOM   1390  OG1 THR A  89      43.564 -13.239 -56.008  1.00 91.50           O  
ATOM   1391  HG1 THR A  89      43.378 -14.090 -55.606  1.00 91.50           H  
ATOM   1392  N   GLY A  90      41.649  -9.469 -54.502  1.00 91.37           N  
ATOM   1393  H   GLY A  90      42.638  -9.287 -54.414  1.00 91.37           H  
ATOM   1394  CA  GLY A  90      40.708  -8.349 -54.380  1.00 91.37           C  
ATOM   1395  HA2 GLY A  90      41.166  -7.448 -54.788  1.00 91.37           H  
ATOM   1396  HA3 GLY A  90      39.810  -8.573 -54.955  1.00 91.37           H  
ATOM   1397  C   GLY A  90      40.257  -8.043 -52.950  1.00 91.37           C  
ATOM   1398  O   GLY A  90      39.650  -7.001 -52.749  1.00 91.37           O  
ATOM   1399  N   TRP A  91      40.611  -8.864 -51.963  1.00 96.42           N  
ATOM   1400  H   TRP A  91      41.127  -9.704 -52.182  1.00 96.42           H  
ATOM   1401  CA  TRP A  91      40.320  -8.655 -50.550  1.00 96.42           C  
ATOM   1402  HA  TRP A  91      39.762  -7.723 -50.454  1.00 96.42           H  
ATOM   1403  C   TRP A  91      41.616  -8.524 -49.732  1.00 96.42           C  
ATOM   1404  CB  TRP A  91      39.410  -9.773 -50.034  1.00 96.42           C  
ATOM   1405  HB2 TRP A  91      39.906 -10.733 -50.170  1.00 96.42           H  
ATOM   1406  HB3 TRP A  91      39.268  -9.621 -48.964  1.00 96.42           H  
ATOM   1407  O   TRP A  91      42.621  -9.174 -49.998  1.00 96.42           O  
ATOM   1408  CG  TRP A  91      38.048  -9.846 -50.656  1.00 96.42           C  
ATOM   1409  CD1 TRP A  91      37.738 -10.460 -51.822  1.00 96.42           C  
ATOM   1410  HD1 TRP A  91      38.441 -10.972 -52.463  1.00 96.42           H  
ATOM   1411  CD2 TRP A  91      36.785  -9.332 -50.134  1.00 96.42           C  
ATOM   1412  CE2 TRP A  91      35.739  -9.703 -51.030  1.00 96.42           C  
ATOM   1413  CE3 TRP A  91      36.416  -8.599 -48.985  1.00 96.42           C  
ATOM   1414  HE3 TRP A  91      37.181  -8.279 -48.293  1.00 96.42           H  
ATOM   1415  NE1 TRP A  91      36.379 -10.375 -52.051  1.00 96.42           N  
ATOM   1416  HE1 TRP A  91      35.923 -10.831 -52.829  1.00 96.42           H  
ATOM   1417  CH2 TRP A  91      34.061  -8.673 -49.616  1.00 96.42           C  
ATOM   1418  HH2 TRP A  91      33.027  -8.442 -49.406  1.00 96.42           H  
ATOM   1419  CZ2 TRP A  91      34.396  -9.399 -50.772  1.00 96.42           C  
ATOM   1420  HZ2 TRP A  91      33.624  -9.745 -51.444  1.00 96.42           H  
ATOM   1421  CZ3 TRP A  91      35.074  -8.264 -48.730  1.00 96.42           C  
ATOM   1422  HZ3 TRP A  91      34.819  -7.690 -47.852  1.00 96.42           H  
ATOM   1423  N   THR A  92      41.623  -7.650 -48.731  1.00 92.43           N  
ATOM   1424  H   THR A  92      40.768  -7.144 -48.549  1.00 92.43           H  
ATOM   1425  CA  THR A  92      42.790  -7.344 -47.894  1.00 92.43           C  
ATOM   1426  HA  THR A  92      43.606  -8.027 -48.128  1.00 92.43           H  
ATOM   1427  C   THR A  92      42.420  -7.512 -46.430  1.00 92.43           C  
ATOM   1428  CB  THR A  92      43.288  -5.912 -48.145  1.00 92.43           C  
ATOM   1429  HB  THR A  92      42.526  -5.199 -47.832  1.00 92.43           H  
ATOM   1430  O   THR A  92      41.486  -6.872 -45.955  1.00 92.43           O  
ATOM   1431  CG2 THR A  92      44.597  -5.614 -47.413  1.00 92.43           C  
ATOM   1432 HG21 THR A  92      44.899  -4.588 -47.623  1.00 92.43           H  
ATOM   1433 HG22 THR A  92      44.465  -5.724 -46.337  1.00 92.43           H  
ATOM   1434 HG23 THR A  92      45.377  -6.296 -47.752  1.00 92.43           H  
ATOM   1435  OG1 THR A  92      43.538  -5.726 -49.518  1.00 92.43           O  
ATOM   1436  HG1 THR A  92      42.760  -6.051 -49.978  1.00 92.43           H  
ATOM   1437  N   VAL A  93      43.159  -8.344 -45.695  1.00 93.42           N  
ATOM   1438  H   VAL A  93      43.911  -8.856 -46.134  1.00 93.42           H  
ATOM   1439  CA  VAL A  93      43.028  -8.423 -44.233  1.00 93.42           C  
ATOM   1440  HA  VAL A  93      41.971  -8.477 -43.971  1.00 93.42           H  
ATOM   1441  C   VAL A  93      43.614  -7.144 -43.641  1.00 93.42           C  
ATOM   1442  CB  VAL A  93      43.713  -9.675 -43.656  1.00 93.42           C  
ATOM   1443  HB  VAL A  93      44.783  -9.631 -43.855  1.00 93.42           H  
ATOM   1444  O   VAL A  93      44.812  -6.895 -43.749  1.00 93.42           O  
ATOM   1445  CG1 VAL A  93      43.493  -9.769 -42.140  1.00 93.42           C  
ATOM   1446 HG11 VAL A  93      42.428  -9.777 -41.907  1.00 93.42           H  
ATOM   1447 HG12 VAL A  93      43.935 -10.688 -41.755  1.00 93.42           H  
ATOM   1448 HG13 VAL A  93      43.967  -8.932 -41.628  1.00 93.42           H  
ATOM   1449  CG2 VAL A  93      43.158 -10.952 -44.297  1.00 93.42           C  
ATOM   1450 HG21 VAL A  93      43.639 -11.817 -43.842  1.00 93.42           H  
ATOM   1451 HG22 VAL A  93      43.354 -10.969 -45.369  1.00 93.42           H  
ATOM   1452 HG23 VAL A  93      42.084 -11.019 -44.120  1.00 93.42           H  
ATOM   1453  N   ILE A  94      42.757  -6.306 -43.064  1.00 83.66           N  
ATOM   1454  H   ILE A  94      41.791  -6.594 -43.004  1.00 83.66           H  
ATOM   1455  CA  ILE A  94      43.130  -4.996 -42.520  1.00 83.66           C  
ATOM   1456  HA  ILE A  94      43.939  -4.574 -43.116  1.00 83.66           H  
ATOM   1457  C   ILE A  94      43.668  -5.131 -41.100  1.00 83.66           C  
ATOM   1458  CB  ILE A  94      41.915  -4.042 -42.573  1.00 83.66           C  
ATOM   1459  HB  ILE A  94      41.104  -4.495 -42.004  1.00 83.66           H  
ATOM   1460  O   ILE A  94      44.624  -4.450 -40.730  1.00 83.66           O  
ATOM   1461  CG1 ILE A  94      41.394  -3.830 -44.010  1.00 83.66           C  
ATOM   1462 HG12 ILE A  94      40.549  -3.143 -43.968  1.00 83.66           H  
ATOM   1463 HG13 ILE A  94      41.015  -4.779 -44.390  1.00 83.66           H  
ATOM   1464  CG2 ILE A  94      42.219  -2.680 -41.923  1.00 83.66           C  
ATOM   1465 HG21 ILE A  94      41.377  -2.003 -42.067  1.00 83.66           H  
ATOM   1466 HG22 ILE A  94      42.374  -2.801 -40.851  1.00 83.66           H  
ATOM   1467 HG23 ILE A  94      43.117  -2.242 -42.359  1.00 83.66           H  
ATOM   1468  CD1 ILE A  94      42.423  -3.279 -45.009  1.00 83.66           C  
ATOM   1469 HD11 ILE A  94      43.255  -3.974 -45.124  1.00 83.66           H  
ATOM   1470 HD12 ILE A  94      42.797  -2.311 -44.676  1.00 83.66           H  
ATOM   1471 HD13 ILE A  94      41.952  -3.151 -45.983  1.00 83.66           H  
ATOM   1472  N   LYS A  95      43.047  -5.995 -40.293  1.00 81.62           N  
ATOM   1473  H   LYS A  95      42.299  -6.554 -40.678  1.00 81.62           H  
ATOM   1474  CA  LYS A  95      43.465  -6.269 -38.917  1.00 81.62           C  
ATOM   1475  HA  LYS A  95      44.553  -6.330 -38.901  1.00 81.62           H  
ATOM   1476  C   LYS A  95      42.930  -7.609 -38.430  1.00 81.62           C  
ATOM   1477  CB  LYS A  95      43.023  -5.127 -37.978  1.00 81.62           C  
ATOM   1478  HB2 LYS A  95      43.421  -5.325 -36.983  1.00 81.62           H  
ATOM   1479  HB3 LYS A  95      43.462  -4.190 -38.323  1.00 81.62           H  
ATOM   1480  O   LYS A  95      41.935  -8.102 -38.959  1.00 81.62           O  
ATOM   1481  CG  LYS A  95      41.498  -4.950 -37.874  1.00 81.62           C  
ATOM   1482  HG2 LYS A  95      41.035  -5.896 -37.592  1.00 81.62           H  
ATOM   1483  HG3 LYS A  95      41.108  -4.636 -38.842  1.00 81.62           H  
ATOM   1484  CD  LYS A  95      41.131  -3.895 -36.822  1.00 81.62           C  
ATOM   1485  HD2 LYS A  95      41.559  -4.184 -35.863  1.00 81.62           H  
ATOM   1486  HD3 LYS A  95      41.532  -2.927 -37.123  1.00 81.62           H  
ATOM   1487  CE  LYS A  95      39.606  -3.819 -36.702  1.00 81.62           C  
ATOM   1488  HE2 LYS A  95      39.200  -3.497 -37.660  1.00 81.62           H  
ATOM   1489  HE3 LYS A  95      39.229  -4.823 -36.503  1.00 81.62           H  
ATOM   1490  NZ  LYS A  95      39.157  -2.905 -35.626  1.00 81.62           N  
ATOM   1491  HZ1 LYS A  95      39.519  -3.214 -34.735  1.00 81.62           H  
ATOM   1492  HZ2 LYS A  95      38.149  -2.933 -35.559  1.00 81.62           H  
ATOM   1493  HZ3 LYS A  95      39.451  -1.956 -35.805  1.00 81.62           H  
ATOM   1494  N   GLY A  96      43.548  -8.099 -37.359  1.00 86.36           N  
ATOM   1495  H   GLY A  96      44.389  -7.640 -37.037  1.00 86.36           H  
ATOM   1496  CA  GLY A  96      43.129  -9.302 -36.655  1.00 86.36           C  
ATOM   1497  HA2 GLY A  96      42.048  -9.259 -36.524  1.00 86.36           H  
ATOM   1498  HA3 GLY A  96      43.582  -9.334 -35.664  1.00 86.36           H  
ATOM   1499  C   GLY A  96      43.489 -10.595 -37.383  1.00 86.36           C  
ATOM   1500  O   GLY A  96      44.213 -10.582 -38.378  1.00 86.36           O  
ATOM   1501  N   ASP A  97      43.011 -11.702 -36.836  1.00 91.54           N  
ATOM   1502  H   ASP A  97      42.444 -11.621 -36.005  1.00 91.54           H  
ATOM   1503  CA  ASP A  97      43.349 -13.075 -37.202  1.00 91.54           C  
ATOM   1504  HA  ASP A  97      43.934 -13.055 -38.122  1.00 91.54           H  
ATOM   1505  C   ASP A  97      42.124 -13.947 -37.524  1.00 91.54           C  
ATOM   1506  CB  ASP A  97      44.244 -13.688 -36.109  1.00 91.54           C  
ATOM   1507  HB2 ASP A  97      44.466 -14.722 -36.371  1.00 91.54           H  
ATOM   1508  HB3 ASP A  97      45.191 -13.148 -36.116  1.00 91.54           H  
ATOM   1509  O   ASP A  97      42.298 -15.112 -37.871  1.00 91.54           O  
ATOM   1510  CG  ASP A  97      43.689 -13.643 -34.675  1.00 91.54           C  
ATOM   1511  OD1 ASP A  97      42.638 -13.001 -34.434  1.00 91.54           O  
ATOM   1512  OD2 ASP A  97      44.401 -14.187 -33.802  1.00 91.54           O  
ATOM   1513  N   ALA A  98      40.907 -13.384 -37.511  1.00 92.25           N  
ATOM   1514  H   ALA A  98      40.809 -12.474 -37.083  1.00 92.25           H  
ATOM   1515  CA  ALA A  98      39.695 -14.071 -37.989  1.00 92.25           C  
ATOM   1516  HA  ALA A  98      39.584 -15.014 -37.453  1.00 92.25           H  
ATOM   1517  C   ALA A  98      39.732 -14.401 -39.494  1.00 92.25           C  
ATOM   1518  CB  ALA A  98      38.476 -13.194 -37.684  1.00 92.25           C  
ATOM   1519  HB1 ALA A  98      37.569 -13.712 -37.999  1.00 92.25           H  
ATOM   1520  HB2 ALA A  98      38.541 -12.246 -38.218  1.00 92.25           H  
ATOM   1521  HB3 ALA A  98      38.401 -13.021 -36.611  1.00 92.25           H  
ATOM   1522  O   ALA A  98      39.035 -15.298 -39.969  1.00 92.25           O  
ATOM   1523  N   PHE A  99      40.550 -13.675 -40.265  1.00 95.26           N  
ATOM   1524  H   PHE A  99      41.162 -13.016 -39.806  1.00 95.26           H  
ATOM   1525  CA  PHE A  99      40.672 -13.843 -41.710  1.00 95.26           C  
ATOM   1526  HA  PHE A  99      40.146 -14.754 -41.995  1.00 95.26           H  
ATOM   1527  C   PHE A  99      42.130 -13.999 -42.136  1.00 95.26           C  
ATOM   1528  CB  PHE A  99      40.015 -12.671 -42.453  1.00 95.26           C  
ATOM   1529  HB2 PHE A  99      39.998 -12.898 -43.519  1.00 95.26           H  
ATOM   1530  HB3 PHE A  99      40.636 -11.785 -42.316  1.00 95.26           H  
ATOM   1531  O   PHE A  99      43.030 -13.342 -41.613  1.00 95.26           O  
ATOM   1532  CG  PHE A  99      38.603 -12.348 -42.009  1.00 95.26           C  
ATOM   1533  CD1 PHE A  99      37.552 -13.247 -42.272  1.00 95.26           C  
ATOM   1534  HD1 PHE A  99      37.747 -14.178 -42.784  1.00 95.26           H  
ATOM   1535  CD2 PHE A  99      38.344 -11.157 -41.304  1.00 95.26           C  
ATOM   1536  HD2 PHE A  99      39.148 -10.468 -41.089  1.00 95.26           H  
ATOM   1537  CE1 PHE A  99      36.253 -12.964 -41.816  1.00 95.26           C  
ATOM   1538  HE1 PHE A  99      35.456 -13.675 -41.976  1.00 95.26           H  
ATOM   1539  CE2 PHE A  99      37.041 -10.869 -40.865  1.00 95.26           C  
ATOM   1540  HE2 PHE A  99      36.825  -9.961 -40.322  1.00 95.26           H  
ATOM   1541  CZ  PHE A  99      36.001 -11.779 -41.106  1.00 95.26           C  
ATOM   1542  HZ  PHE A  99      35.012 -11.581 -40.720  1.00 95.26           H  
ATOM   1543  N   GLY A 100      42.365 -14.808 -43.163  1.00 91.03           N  
ATOM   1544  H   GLY A 100      41.594 -15.332 -43.552  1.00 91.03           H  
ATOM   1545  CA  GLY A 100      43.679 -14.969 -43.764  1.00 91.03           C  
ATOM   1546  HA2 GLY A 100      44.070 -13.988 -44.037  1.00 91.03           H  
ATOM   1547  HA3 GLY A 100      44.356 -15.399 -43.026  1.00 91.03           H  
ATOM   1548  C   GLY A 100      43.649 -15.830 -45.026  1.00 91.03           C  
ATOM   1549  O   GLY A 100      42.575 -16.136 -45.541  1.00 91.03           O  
ATOM   1550  N   PRO A 101      44.819 -16.227 -45.560  1.00 85.68           N  
ATOM   1551  CA  PRO A 101      44.921 -16.873 -46.872  1.00 85.68           C  
ATOM   1552  HA  PRO A 101      44.615 -16.157 -47.635  1.00 85.68           H  
ATOM   1553  C   PRO A 101      44.078 -18.143 -47.042  1.00 85.68           C  
ATOM   1554  CB  PRO A 101      46.410 -17.190 -47.045  1.00 85.68           C  
ATOM   1555  HB2 PRO A 101      46.713 -17.131 -48.090  1.00 85.68           H  
ATOM   1556  HB3 PRO A 101      46.631 -18.178 -46.641  1.00 85.68           H  
ATOM   1557  O   PRO A 101      43.734 -18.489 -48.165  1.00 85.68           O  
ATOM   1558  CG  PRO A 101      47.102 -16.130 -46.191  1.00 85.68           C  
ATOM   1559  HG2 PRO A 101      48.086 -16.458 -45.856  1.00 85.68           H  
ATOM   1560  HG3 PRO A 101      47.177 -15.200 -46.754  1.00 85.68           H  
ATOM   1561  CD  PRO A 101      46.139 -15.943 -45.022  1.00 85.68           C  
ATOM   1562  HD2 PRO A 101      46.213 -14.925 -44.640  1.00 85.68           H  
ATOM   1563  HD3 PRO A 101      46.370 -16.660 -44.234  1.00 85.68           H  
ATOM   1564  N   ASN A 102      43.735 -18.819 -45.941  1.00 90.76           N  
ATOM   1565  H   ASN A 102      43.996 -18.433 -45.044  1.00 90.76           H  
ATOM   1566  CA  ASN A 102      42.953 -20.053 -45.949  1.00 90.76           C  
ATOM   1567  HA  ASN A 102      43.037 -20.524 -46.929  1.00 90.76           H  
ATOM   1568  C   ASN A 102      41.453 -19.829 -45.709  1.00 90.76           C  
ATOM   1569  CB  ASN A 102      43.537 -21.015 -44.903  1.00 90.76           C  
ATOM   1570  HB2 ASN A 102      42.939 -21.925 -44.880  1.00 90.76           H  
ATOM   1571  HB3 ASN A 102      43.471 -20.549 -43.919  1.00 90.76           H  
ATOM   1572  O   ASN A 102      40.726 -20.811 -45.619  1.00 90.76           O  
ATOM   1573  CG  ASN A 102      44.970 -21.428 -45.172  1.00 90.76           C  
ATOM   1574  ND2 ASN A 102      45.687 -21.797 -44.137  1.00 90.76           N  
ATOM   1575 HD21 ASN A 102      46.631 -22.095 -44.337  1.00 90.76           H  
ATOM   1576 HD22 ASN A 102      45.264 -21.813 -43.220  1.00 90.76           H  
ATOM   1577  OD1 ASN A 102      45.482 -21.440 -46.277  1.00 90.76           O  
ATOM   1578  N   SER A 103      40.982 -18.581 -45.568  1.00 95.53           N  
ATOM   1579  H   SER A 103      41.621 -17.801 -45.626  1.00 95.53           H  
ATOM   1580  CA  SER A 103      39.566 -18.277 -45.307  1.00 95.53           C  
ATOM   1581  HA  SER A 103      39.228 -18.849 -44.443  1.00 95.53           H  
ATOM   1582  C   SER A 103      38.640 -18.643 -46.465  1.00 95.53           C  
ATOM   1583  CB  SER A 103      39.361 -16.790 -45.005  1.00 95.53           C  
ATOM   1584  HB2 SER A 103      39.747 -16.191 -45.830  1.00 95.53           H  
ATOM   1585  HB3 SER A 103      38.294 -16.598 -44.893  1.00 95.53           H  
ATOM   1586  O   SER A 103      37.436 -18.732 -46.258  1.00 95.53           O  
ATOM   1587  OG  SER A 103      39.992 -16.411 -43.804  1.00 95.53           O  
ATOM   1588  HG  SER A 103      39.431 -16.686 -43.075  1.00 95.53           H  
ATOM   1589  N   VAL A 104      39.168 -18.838 -47.674  1.00 96.48           N  
ATOM   1590  H   VAL A 104      40.174 -18.823 -47.768  1.00 96.48           H  
ATOM   1591  CA  VAL A 104      38.386 -19.232 -48.850  1.00 96.48           C  
ATOM   1592  HA  VAL A 104      37.343 -18.958 -48.687  1.00 96.48           H  
ATOM   1593  C   VAL A 104      38.451 -20.745 -49.022  1.00 96.48           C  
ATOM   1594  CB  VAL A 104      38.855 -18.482 -50.106  1.00 96.48           C  
ATOM   1595  HB  VAL A 104      39.908 -18.695 -50.290  1.00 96.48           H  
ATOM   1596  O   VAL A 104      39.528 -21.334 -48.956  1.00 96.48           O  
ATOM   1597  CG1 VAL A 104      38.044 -18.898 -51.333  1.00 96.48           C  
ATOM   1598 HG11 VAL A 104      38.333 -18.291 -52.192  1.00 96.48           H  
ATOM   1599 HG12 VAL A 104      38.247 -19.939 -51.583  1.00 96.48           H  
ATOM   1600 HG13 VAL A 104      36.979 -18.766 -51.142  1.00 96.48           H  
ATOM   1601  CG2 VAL A 104      38.687 -16.971 -49.902  1.00 96.48           C  
ATOM   1602 HG21 VAL A 104      38.933 -16.446 -50.824  1.00 96.48           H  
ATOM   1603 HG22 VAL A 104      39.354 -16.624 -49.112  1.00 96.48           H  
ATOM   1604 HG23 VAL A 104      37.655 -16.744 -49.634  1.00 96.48           H  
ATOM   1605  N   THR A 105      37.302 -21.387 -49.231  1.00 95.84           N  
ATOM   1606  H   THR A 105      36.447 -20.850 -49.274  1.00 95.84           H  
ATOM   1607  CA  THR A 105      37.212 -22.851 -49.329  1.00 95.84           C  
ATOM   1608  HA  THR A 105      38.183 -23.244 -49.632  1.00 95.84           H  
ATOM   1609  C   THR A 105      36.195 -23.300 -50.364  1.00 95.84           C  
ATOM   1610  CB  THR A 105      36.877 -23.435 -47.953  1.00 95.84           C  
ATOM   1611  HB  THR A 105      37.506 -22.906 -47.237  1.00 95.84           H  
ATOM   1612  O   THR A 105      35.211 -22.607 -50.606  1.00 95.84           O  
ATOM   1613  CG2 THR A 105      35.434 -23.243 -47.510  1.00 95.84           C  
ATOM   1614 HG21 THR A 105      35.335 -23.603 -46.486  1.00 95.84           H  
ATOM   1615 HG22 THR A 105      35.167 -22.188 -47.568  1.00 95.84           H  
ATOM   1616 HG23 THR A 105      34.762 -23.817 -48.149  1.00 95.84           H  
ATOM   1617  OG1 THR A 105      37.172 -24.815 -47.852  1.00 95.84           O  
ATOM   1618  HG1 THR A 105      36.881 -25.270 -48.645  1.00 95.84           H  
ATOM   1619  N   ASP A 106      36.405 -24.496 -50.911  1.00 94.99           N  
ATOM   1620  H   ASP A 106      37.253 -25.007 -50.710  1.00 94.99           H  
ATOM   1621  CA  ASP A 106      35.497 -25.197 -51.829  1.00 94.99           C  
ATOM   1622  HA  ASP A 106      34.832 -24.448 -52.259  1.00 94.99           H  
ATOM   1623  C   ASP A 106      34.582 -26.227 -51.137  1.00 94.99           C  
ATOM   1624  CB  ASP A 106      36.311 -25.834 -52.971  1.00 94.99           C  
ATOM   1625  HB2 ASP A 106      36.845 -25.046 -53.503  1.00 94.99           H  
ATOM   1626  HB3 ASP A 106      35.623 -26.291 -53.683  1.00 94.99           H  
ATOM   1627  O   ASP A 106      33.940 -27.064 -51.776  1.00 94.99           O  
ATOM   1628  CG  ASP A 106      37.327 -26.893 -52.511  1.00 94.99           C  
ATOM   1629  OD1 ASP A 106      37.576 -27.003 -51.285  1.00 94.99           O  
ATOM   1630  OD2 ASP A 106      37.910 -27.560 -53.398  1.00 94.99           O  
ATOM   1631  N   GLU A 107      34.511 -26.189 -49.803  1.00 95.71           N  
ATOM   1632  H   GLU A 107      34.985 -25.433 -49.330  1.00 95.71           H  
ATOM   1633  CA  GLU A 107      33.667 -27.088 -49.021  1.00 95.71           C  
ATOM   1634  HA  GLU A 107      33.869 -28.112 -49.337  1.00 95.71           H  
ATOM   1635  C   GLU A 107      32.191 -26.786 -49.288  1.00 95.71           C  
ATOM   1636  CB  GLU A 107      33.987 -26.968 -47.522  1.00 95.71           C  
ATOM   1637  HB2 GLU A 107      34.024 -25.912 -47.255  1.00 95.71           H  
ATOM   1638  HB3 GLU A 107      33.191 -27.441 -46.947  1.00 95.71           H  
ATOM   1639  O   GLU A 107      31.713 -25.682 -49.068  1.00 95.71           O  
ATOM   1640  CG  GLU A 107      35.314 -27.658 -47.166  1.00 95.71           C  
ATOM   1641  HG2 GLU A 107      35.175 -28.736 -47.252  1.00 95.71           H  
ATOM   1642  HG3 GLU A 107      36.074 -27.365 -47.890  1.00 95.71           H  
ATOM   1643  CD  GLU A 107      35.837 -27.323 -45.760  1.00 95.71           C  
ATOM   1644  OE1 GLU A 107      36.917 -27.839 -45.390  1.00 95.71           O  
ATOM   1645  OE2 GLU A 107      35.292 -26.437 -45.070  1.00 95.71           O  
ATOM   1646  N   THR A 108      31.424 -27.780 -49.729  1.00 95.04           N  
ATOM   1647  H   THR A 108      31.870 -28.629 -50.046  1.00 95.04           H  
ATOM   1648  CA  THR A 108      29.999 -27.578 -50.043  1.00 95.04           C  
ATOM   1649  HA  THR A 108      29.850 -26.542 -50.347  1.00 95.04           H  
ATOM   1650  C   THR A 108      29.076 -27.795 -48.850  1.00 95.04           C  
ATOM   1651  CB  THR A 108      29.577 -28.495 -51.198  1.00 95.04           C  
ATOM   1652  HB  THR A 108      28.502 -28.405 -51.354  1.00 95.04           H  
ATOM   1653  O   THR A 108      27.905 -27.419 -48.887  1.00 95.04           O  
ATOM   1654  CG2 THR A 108      30.280 -28.160 -52.518  1.00 95.04           C  
ATOM   1655 HG21 THR A 108      29.663 -27.472 -53.096  1.00 95.04           H  
ATOM   1656 HG22 THR A 108      31.253 -27.699 -52.347  1.00 95.04           H  
ATOM   1657 HG23 THR A 108      30.424 -29.064 -53.109  1.00 95.04           H  
ATOM   1658  OG1 THR A 108      29.863 -29.844 -50.873  1.00 95.04           O  
ATOM   1659  HG1 THR A 108      29.389 -30.057 -50.066  1.00 95.04           H  
ATOM   1660  N   THR A 109      29.574 -28.456 -47.806  1.00 95.51           N  
ATOM   1661  H   THR A 109      30.568 -28.634 -47.790  1.00 95.51           H  
ATOM   1662  CA  THR A 109      28.800 -28.856 -46.629  1.00 95.51           C  
ATOM   1663  HA  THR A 109      27.954 -28.176 -46.523  1.00 95.51           H  
ATOM   1664  C   THR A 109      29.637 -28.768 -45.365  1.00 95.51           C  
ATOM   1665  CB  THR A 109      28.285 -30.301 -46.734  1.00 95.51           C  
ATOM   1666  HB  THR A 109      27.759 -30.534 -45.808  1.00 95.51           H  
ATOM   1667  O   THR A 109      30.848 -28.976 -45.429  1.00 95.51           O  
ATOM   1668  CG2 THR A 109      27.324 -30.549 -47.895  1.00 95.51           C  
ATOM   1669 HG21 THR A 109      26.987 -31.585 -47.871  1.00 95.51           H  
ATOM   1670 HG22 THR A 109      26.454 -29.901 -47.791  1.00 95.51           H  
ATOM   1671 HG23 THR A 109      27.813 -30.352 -48.849  1.00 95.51           H  
ATOM   1672  OG1 THR A 109      29.360 -31.210 -46.881  1.00 95.51           O  
ATOM   1673  HG1 THR A 109      30.093 -30.853 -46.375  1.00 95.51           H  
ATOM   1674  N   TRP A 110      28.987 -28.593 -44.219  1.00 93.18           N  
ATOM   1675  H   TRP A 110      27.991 -28.430 -44.245  1.00 93.18           H  
ATOM   1676  CA  TRP A 110      29.621 -28.550 -42.905  1.00 93.18           C  
ATOM   1677  HA  TRP A 110      30.684 -28.762 -43.017  1.00 93.18           H  
ATOM   1678  C   TRP A 110      29.064 -29.580 -41.928  1.00 93.18           C  
ATOM   1679  CB  TRP A 110      29.508 -27.141 -42.339  1.00 93.18           C  
ATOM   1680  HB2 TRP A 110      30.141 -26.510 -42.963  1.00 93.18           H  
ATOM   1681  HB3 TRP A 110      29.929 -27.136 -41.334  1.00 93.18           H  
ATOM   1682  O   TRP A 110      27.978 -30.138 -42.121  1.00 93.18           O  
ATOM   1683  CG  TRP A 110      28.137 -26.543 -42.306  1.00 93.18           C  
ATOM   1684  CD1 TRP A 110      27.488 -25.978 -43.349  1.00 93.18           C  
ATOM   1685  HD1 TRP A 110      27.894 -25.877 -44.345  1.00 93.18           H  
ATOM   1686  CD2 TRP A 110      27.239 -26.419 -41.171  1.00 93.18           C  
ATOM   1687  CE2 TRP A 110      26.019 -25.829 -41.617  1.00 93.18           C  
ATOM   1688  CE3 TRP A 110      27.355 -26.708 -39.799  1.00 93.18           C  
ATOM   1689  HE3 TRP A 110      28.287 -27.103 -39.421  1.00 93.18           H  
ATOM   1690  NE1 TRP A 110      26.223 -25.589 -42.959  1.00 93.18           N  
ATOM   1691  HE1 TRP A 110      25.561 -25.172 -43.598  1.00 93.18           H  
ATOM   1692  CH2 TRP A 110      25.085 -25.919 -39.396  1.00 93.18           C  
ATOM   1693  HH2 TRP A 110      24.269 -25.759 -38.707  1.00 93.18           H  
ATOM   1694  CZ2 TRP A 110      24.948 -25.580 -40.750  1.00 93.18           C  
ATOM   1695  HZ2 TRP A 110      24.037 -25.132 -41.118  1.00 93.18           H  
ATOM   1696  CZ3 TRP A 110      26.292 -26.444 -38.921  1.00 93.18           C  
ATOM   1697  HZ3 TRP A 110      26.402 -26.624 -37.862  1.00 93.18           H  
ATOM   1698  N   TRP A 111      29.868 -29.818 -40.885  1.00 89.99           N  
ATOM   1699  H   TRP A 111      30.707 -29.259 -40.833  1.00 89.99           H  
ATOM   1700  CA  TRP A 111      29.672 -30.829 -39.843  1.00 89.99           C  
ATOM   1701  HA  TRP A 111      30.608 -30.919 -39.292  1.00 89.99           H  
ATOM   1702  C   TRP A 111      29.406 -32.246 -40.389  1.00 89.99           C  
ATOM   1703  CB  TRP A 111      28.627 -30.338 -38.827  1.00 89.99           C  
ATOM   1704  HB2 TRP A 111      27.695 -30.115 -39.345  1.00 89.99           H  
ATOM   1705  HB3 TRP A 111      28.420 -31.144 -38.123  1.00 89.99           H  
ATOM   1706  O   TRP A 111      29.501 -32.521 -41.588  1.00 89.99           O  
ATOM   1707  CG  TRP A 111      28.995 -29.166 -37.965  1.00 89.99           C  
ATOM   1708  CD1 TRP A 111      30.176 -28.501 -37.924  1.00 89.99           C  
ATOM   1709  HD1 TRP A 111      31.043 -28.715 -38.531  1.00 89.99           H  
ATOM   1710  CD2 TRP A 111      28.141 -28.509 -36.980  1.00 89.99           C  
ATOM   1711  CE2 TRP A 111      28.858 -27.414 -36.414  1.00 89.99           C  
ATOM   1712  CE3 TRP A 111      26.822 -28.722 -36.522  1.00 89.99           C  
ATOM   1713  HE3 TRP A 111      26.263 -29.557 -36.917  1.00 89.99           H  
ATOM   1714  NE1 TRP A 111      30.092 -27.459 -37.021  1.00 89.99           N  
ATOM   1715  HE1 TRP A 111      30.816 -26.767 -36.888  1.00 89.99           H  
ATOM   1716  CH2 TRP A 111      26.977 -26.785 -35.036  1.00 89.99           C  
ATOM   1717  HH2 TRP A 111      26.534 -26.148 -34.285  1.00 89.99           H  
ATOM   1718  CZ2 TRP A 111      28.294 -26.554 -35.464  1.00 89.99           C  
ATOM   1719  HZ2 TRP A 111      28.864 -25.728 -35.066  1.00 89.99           H  
ATOM   1720  CZ3 TRP A 111      26.246 -27.865 -35.560  1.00 89.99           C  
ATOM   1721  HZ3 TRP A 111      25.244 -28.046 -35.200  1.00 89.99           H  
ATOM   1722  N   ALA A 112      29.164 -33.201 -39.490  1.00 84.86           N  
ATOM   1723  H   ALA A 112      28.939 -32.922 -38.546  1.00 84.86           H  
ATOM   1724  CA  ALA A 112      28.954 -34.601 -39.858  1.00 84.86           C  
ATOM   1725  HA  ALA A 112      29.744 -34.907 -40.544  1.00 84.86           H  
ATOM   1726  C   ALA A 112      27.610 -34.816 -40.577  1.00 84.86           C  
ATOM   1727  CB  ALA A 112      29.055 -35.444 -38.584  1.00 84.86           C  
ATOM   1728  HB1 ALA A 112      28.931 -36.499 -38.831  1.00 84.86           H  
ATOM   1729  HB2 ALA A 112      28.271 -35.150 -37.886  1.00 84.86           H  
ATOM   1730  HB3 ALA A 112      30.027 -35.295 -38.114  1.00 84.86           H  
ATOM   1731  O   ALA A 112      27.464 -35.751 -41.367  1.00 84.86           O  
ATOM   1732  N   GLU A 113      26.651 -33.928 -40.328  1.00 89.68           N  
ATOM   1733  H   GLU A 113      26.830 -33.250 -39.602  1.00 89.68           H  
ATOM   1734  CA  GLU A 113      25.295 -33.927 -40.868  1.00 89.68           C  
ATOM   1735  HA  GLU A 113      24.888 -34.936 -40.803  1.00 89.68           H  
ATOM   1736  C   GLU A 113      25.245 -33.527 -42.352  1.00 89.68           C  
ATOM   1737  CB  GLU A 113      24.411 -32.999 -40.010  1.00 89.68           C  
ATOM   1738  HB2 GLU A 113      24.823 -31.990 -40.017  1.00 89.68           H  
ATOM   1739  HB3 GLU A 113      23.425 -32.955 -40.471  1.00 89.68           H  
ATOM   1740  O   GLU A 113      24.206 -33.698 -42.988  1.00 89.68           O  
ATOM   1741  CG  GLU A 113      24.211 -33.469 -38.554  1.00 89.68           C  
ATOM   1742  HG2 GLU A 113      23.386 -32.897 -38.129  1.00 89.68           H  
ATOM   1743  HG3 GLU A 113      23.904 -34.514 -38.570  1.00 89.68           H  
ATOM   1744  CD  GLU A 113      25.428 -33.299 -37.624  1.00 89.68           C  
ATOM   1745  OE1 GLU A 113      25.428 -33.958 -36.563  1.00 89.68           O  
ATOM   1746  OE2 GLU A 113      26.381 -32.571 -37.989  1.00 89.68           O  
ATOM   1747  N   LYS A 114      26.367 -33.058 -42.928  1.00 91.28           N  
ATOM   1748  H   LYS A 114      27.163 -32.920 -42.322  1.00 91.28           H  
ATOM   1749  CA  LYS A 114      26.490 -32.613 -44.328  1.00 91.28           C  
ATOM   1750  HA  LYS A 114      27.471 -32.148 -44.422  1.00 91.28           H  
ATOM   1751  C   LYS A 114      25.482 -31.521 -44.696  1.00 91.28           C  
ATOM   1752  CB  LYS A 114      26.424 -33.794 -45.308  1.00 91.28           C  
ATOM   1753  HB2 LYS A 114      26.529 -33.402 -46.320  1.00 91.28           H  
ATOM   1754  HB3 LYS A 114      25.449 -34.274 -45.232  1.00 91.28           H  
ATOM   1755  O   LYS A 114      24.892 -31.543 -45.778  1.00 91.28           O  
ATOM   1756  CG  LYS A 114      27.523 -34.830 -45.088  1.00 91.28           C  
ATOM   1757  HG2 LYS A 114      27.410 -35.298 -44.110  1.00 91.28           H  
ATOM   1758  HG3 LYS A 114      28.496 -34.344 -45.150  1.00 91.28           H  
ATOM   1759  CD  LYS A 114      27.401 -35.889 -46.183  1.00 91.28           C  
ATOM   1760  HD2 LYS A 114      27.456 -35.402 -47.156  1.00 91.28           H  
ATOM   1761  HD3 LYS A 114      26.441 -36.396 -46.084  1.00 91.28           H  
ATOM   1762  CE  LYS A 114      28.542 -36.888 -46.042  1.00 91.28           C  
ATOM   1763  HE2 LYS A 114      28.458 -37.376 -45.071  1.00 91.28           H  
ATOM   1764  HE3 LYS A 114      29.482 -36.335 -46.058  1.00 91.28           H  
ATOM   1765  NZ  LYS A 114      28.499 -37.873 -47.144  1.00 91.28           N  
ATOM   1766  HZ1 LYS A 114      29.268 -38.522 -47.060  1.00 91.28           H  
ATOM   1767  HZ2 LYS A 114      28.570 -37.384 -48.025  1.00 91.28           H  
ATOM   1768  HZ3 LYS A 114      27.620 -38.370 -47.117  1.00 91.28           H  
ATOM   1769  N   ILE A 115      25.293 -30.560 -43.798  1.00 92.37           N  
ATOM   1770  H   ILE A 115      25.875 -30.554 -42.972  1.00 92.37           H  
ATOM   1771  CA  ILE A 115      24.395 -29.427 -44.030  1.00 92.37           C  
ATOM   1772  HA  ILE A 115      23.451 -29.819 -44.407  1.00 92.37           H  
ATOM   1773  C   ILE A 115      25.047 -28.521 -45.088  1.00 92.37           C  
ATOM   1774  CB  ILE A 115      24.110 -28.687 -42.708  1.00 92.37           C  
ATOM   1775  HB  ILE A 115      25.059 -28.326 -42.310  1.00 92.37           H  
ATOM   1776  O   ILE A 115      26.234 -28.221 -44.958  1.00 92.37           O  
ATOM   1777  CG1 ILE A 115      23.451 -29.619 -41.661  1.00 92.37           C  
ATOM   1778 HG12 ILE A 115      23.873 -30.622 -41.719  1.00 92.37           H  
ATOM   1779 HG13 ILE A 115      22.384 -29.706 -41.867  1.00 92.37           H  
ATOM   1780  CG2 ILE A 115      23.176 -27.492 -42.974  1.00 92.37           C  
ATOM   1781 HG21 ILE A 115      22.953 -26.981 -42.038  1.00 92.37           H  
ATOM   1782 HG22 ILE A 115      23.649 -26.773 -43.644  1.00 92.37           H  
ATOM   1783 HG23 ILE A 115      22.241 -27.843 -43.409  1.00 92.37           H  
ATOM   1784  CD1 ILE A 115      23.652 -29.136 -40.220  1.00 92.37           C  
ATOM   1785 HD11 ILE A 115      23.102 -29.786 -39.540  1.00 92.37           H  
ATOM   1786 HD12 ILE A 115      23.302 -28.112 -40.094  1.00 92.37           H  
ATOM   1787 HD13 ILE A 115      24.711 -29.177 -39.966  1.00 92.37           H  
ATOM   1788  N   PRO A 116      24.344 -28.110 -46.158  1.00 93.47           N  
ATOM   1789  CA  PRO A 116      24.941 -27.301 -47.219  1.00 93.47           C  
ATOM   1790  HA  PRO A 116      25.863 -27.771 -47.562  1.00 93.47           H  
ATOM   1791  C   PRO A 116      25.271 -25.880 -46.749  1.00 93.47           C  
ATOM   1792  CB  PRO A 116      23.924 -27.316 -48.364  1.00 93.47           C  
ATOM   1793  HB2 PRO A 116      24.121 -28.172 -49.010  1.00 93.47           H  
ATOM   1794  HB3 PRO A 116      23.939 -26.393 -48.944  1.00 93.47           H  
ATOM   1795  O   PRO A 116      24.528 -25.295 -45.963  1.00 93.47           O  
ATOM   1796  CG  PRO A 116      22.590 -27.517 -47.645  1.00 93.47           C  
ATOM   1797  HG2 PRO A 116      21.843 -27.973 -48.295  1.00 93.47           H  
ATOM   1798  HG3 PRO A 116      22.234 -26.561 -47.263  1.00 93.47           H  
ATOM   1799  CD  PRO A 116      22.961 -28.430 -46.478  1.00 93.47           C  
ATOM   1800  HD2 PRO A 116      22.897 -29.473 -46.788  1.00 93.47           H  
ATOM   1801  HD3 PRO A 116      22.297 -28.243 -45.635  1.00 93.47           H  
ATOM   1802  N   TYR A 117      26.359 -25.302 -47.267  1.00 95.16           N  
ATOM   1803  H   TYR A 117      26.957 -25.841 -47.877  1.00 95.16           H  
ATOM   1804  CA  TYR A 117      26.683 -23.883 -47.062  1.00 95.16           C  
ATOM   1805  HA  TYR A 117      26.504 -23.622 -46.019  1.00 95.16           H  
ATOM   1806  C   TYR A 117      25.811 -22.938 -47.903  1.00 95.16           C  
ATOM   1807  CB  TYR A 117      28.167 -23.634 -47.356  1.00 95.16           C  
ATOM   1808  HB2 TYR A 117      28.468 -24.194 -48.242  1.00 95.16           H  
ATOM   1809  HB3 TYR A 117      28.315 -22.578 -47.582  1.00 95.16           H  
ATOM   1810  O   TYR A 117      25.648 -21.784 -47.525  1.00 95.16           O  
ATOM   1811  CG  TYR A 117      29.085 -23.973 -46.205  1.00 95.16           C  
ATOM   1812  CD1 TYR A 117      29.082 -23.154 -45.063  1.00 95.16           C  
ATOM   1813  HD1 TYR A 117      28.423 -22.300 -45.008  1.00 95.16           H  
ATOM   1814  CD2 TYR A 117      29.979 -25.057 -46.290  1.00 95.16           C  
ATOM   1815  HD2 TYR A 117      30.014 -25.653 -47.190  1.00 95.16           H  
ATOM   1816  CE1 TYR A 117      29.975 -23.414 -44.014  1.00 95.16           C  
ATOM   1817  HE1 TYR A 117      29.975 -22.779 -43.141  1.00 95.16           H  
ATOM   1818  CE2 TYR A 117      30.893 -25.306 -45.247  1.00 95.16           C  
ATOM   1819  HE2 TYR A 117      31.616 -26.105 -45.320  1.00 95.16           H  
ATOM   1820  OH  TYR A 117      31.770 -24.678 -43.090  1.00 95.16           O  
ATOM   1821  HH  TYR A 117      31.628 -24.025 -42.401  1.00 95.16           H  
ATOM   1822  CZ  TYR A 117      30.901 -24.466 -44.113  1.00 95.16           C  
ATOM   1823  N   ASN A 118      25.209 -23.421 -48.998  1.00 94.69           N  
ATOM   1824  H   ASN A 118      25.417 -24.378 -49.244  1.00 94.69           H  
ATOM   1825  CA  ASN A 118      24.427 -22.631 -49.968  1.00 94.69           C  
ATOM   1826  HA  ASN A 118      24.135 -23.319 -50.762  1.00 94.69           H  
ATOM   1827  C   ASN A 118      25.224 -21.524 -50.694  1.00 94.69           C  
ATOM   1828  CB  ASN A 118      23.127 -22.100 -49.336  1.00 94.69           C  
ATOM   1829  HB2 ASN A 118      23.374 -21.430 -48.513  1.00 94.69           H  
ATOM   1830  HB3 ASN A 118      22.584 -21.510 -50.074  1.00 94.69           H  
ATOM   1831  O   ASN A 118      24.652 -20.495 -51.080  1.00 94.69           O  
ATOM   1832  CG  ASN A 118      22.165 -23.155 -48.845  1.00 94.69           C  
ATOM   1833  ND2 ASN A 118      21.260 -22.753 -47.985  1.00 94.69           N  
ATOM   1834 HD21 ASN A 118      20.580 -23.438 -47.687  1.00 94.69           H  
ATOM   1835 HD22 ASN A 118      21.287 -21.791 -47.680  1.00 94.69           H  
ATOM   1836  OD1 ASN A 118      22.163 -24.310 -49.244  1.00 94.69           O  
ATOM   1837  N   GLN A 119      26.521 -21.751 -50.903  1.00 94.76           N  
ATOM   1838  H   GLN A 119      26.921 -22.623 -50.589  1.00 94.76           H  
ATOM   1839  CA  GLN A 119      27.389 -20.891 -51.705  1.00 94.76           C  
ATOM   1840  HA  GLN A 119      27.288 -19.870 -51.337  1.00 94.76           H  
ATOM   1841  C   GLN A 119      26.983 -20.860 -53.191  1.00 94.76           C  
ATOM   1842  CB  GLN A 119      28.862 -21.289 -51.492  1.00 94.76           C  
ATOM   1843  HB2 GLN A 119      29.072 -21.381 -50.427  1.00 94.76           H  
ATOM   1844  HB3 GLN A 119      29.465 -20.466 -51.876  1.00 94.76           H  
ATOM   1845  O   GLN A 119      26.319 -21.776 -53.685  1.00 94.76           O  
ATOM   1846  CG  GLN A 119      29.376 -22.537 -52.218  1.00 94.76           C  
ATOM   1847  HG2 GLN A 119      29.109 -22.487 -53.273  1.00 94.76           H  
ATOM   1848  HG3 GLN A 119      30.465 -22.507 -52.174  1.00 94.76           H  
ATOM   1849  CD  GLN A 119      28.939 -23.886 -51.662  1.00 94.76           C  
ATOM   1850  NE2 GLN A 119      29.503 -24.930 -52.216  1.00 94.76           N  
ATOM   1851 HE21 GLN A 119      30.219 -24.774 -52.911  1.00 94.76           H  
ATOM   1852 HE22 GLN A 119      29.216 -25.843 -51.892  1.00 94.76           H  
ATOM   1853  OE1 GLN A 119      28.101 -24.058 -50.781  1.00 94.76           O  
ATOM   1854  N   GLU A 120      27.368 -19.806 -53.903  1.00 92.48           N  
ATOM   1855  H   GLU A 120      27.994 -19.148 -53.459  1.00 92.48           H  
ATOM   1856  CA  GLU A 120      27.255 -19.673 -55.355  1.00 92.48           C  
ATOM   1857  HA  GLU A 120      26.605 -20.457 -55.742  1.00 92.48           H  
ATOM   1858  C   GLU A 120      28.621 -19.820 -56.004  1.00 92.48           C  
ATOM   1859  CB  GLU A 120      26.672 -18.321 -55.788  1.00 92.48           C  
ATOM   1860  HB2 GLU A 120      26.593 -18.321 -56.875  1.00 92.48           H  
ATOM   1861  HB3 GLU A 120      27.326 -17.506 -55.478  1.00 92.48           H  
ATOM   1862  O   GLU A 120      29.519 -19.029 -55.762  1.00 92.48           O  
ATOM   1863  CG  GLU A 120      25.293 -18.116 -55.187  1.00 92.48           C  
ATOM   1864  HG2 GLU A 120      25.441 -17.936 -54.122  1.00 92.48           H  
ATOM   1865  HG3 GLU A 120      24.710 -19.030 -55.304  1.00 92.48           H  
ATOM   1866  CD  GLU A 120      24.495 -16.947 -55.763  1.00 92.48           C  
ATOM   1867  OE1 GLU A 120      23.375 -16.797 -55.223  1.00 92.48           O  
ATOM   1868  OE2 GLU A 120      24.959 -16.257 -56.693  1.00 92.48           O  
ATOM   1869  N   GLY A 121      28.751 -20.796 -56.898  1.00 92.04           N  
ATOM   1870  H   GLY A 121      28.003 -21.468 -56.989  1.00 92.04           H  
ATOM   1871  CA  GLY A 121      30.047 -21.119 -57.482  1.00 92.04           C  
ATOM   1872  HA2 GLY A 121      29.918 -21.480 -58.503  1.00 92.04           H  
ATOM   1873  HA3 GLY A 121      30.670 -20.225 -57.523  1.00 92.04           H  
ATOM   1874  C   GLY A 121      30.783 -22.183 -56.678  1.00 92.04           C  
ATOM   1875  O   GLY A 121      30.167 -23.008 -55.993  1.00 92.04           O  
ATOM   1876  N   ALA A 122      32.095 -22.246 -56.873  1.00 92.62           N  
ATOM   1877  H   ALA A 122      32.538 -21.462 -57.330  1.00 92.62           H  
ATOM   1878  CA  ALA A 122      32.938 -23.270 -56.279  1.00 92.62           C  
ATOM   1879  HA  ALA A 122      32.352 -24.178 -56.139  1.00 92.62           H  
ATOM   1880  C   ALA A 122      33.462 -22.875 -54.897  1.00 92.62           C  
ATOM   1881  CB  ALA A 122      34.072 -23.596 -57.257  1.00 92.62           C  
ATOM   1882  HB1 ALA A 122      34.741 -24.331 -56.811  1.00 92.62           H  
ATOM   1883  HB2 ALA A 122      34.633 -22.688 -57.481  1.00 92.62           H  
ATOM   1884  HB3 ALA A 122      33.656 -23.993 -58.183  1.00 92.62           H  
ATOM   1885  O   ALA A 122      33.730 -23.777 -54.110  1.00 92.62           O  
ATOM   1886  N   TYR A 123      33.590 -21.585 -54.590  1.00 97.01           N  
ATOM   1887  H   TYR A 123      33.247 -20.882 -55.228  1.00 97.01           H  
ATOM   1888  CA  TYR A 123      34.270 -21.088 -53.399  1.00 97.01           C  
ATOM   1889  HA  TYR A 123      34.526 -21.934 -52.761  1.00 97.01           H  
ATOM   1890  C   TYR A 123      33.378 -20.151 -52.574  1.00 97.01           C  
ATOM   1891  CB  TYR A 123      35.580 -20.417 -53.827  1.00 97.01           C  
ATOM   1892  HB2 TYR A 123      36.028 -19.934 -52.959  1.00 97.01           H  
ATOM   1893  HB3 TYR A 123      35.343 -19.634 -54.548  1.00 97.01           H  
ATOM   1894  O   TYR A 123      32.360 -19.668 -53.040  1.00 97.01           O  
ATOM   1895  CG  TYR A 123      36.603 -21.369 -54.428  1.00 97.01           C  
ATOM   1896  CD1 TYR A 123      37.458 -22.105 -53.586  1.00 97.01           C  
ATOM   1897  HD1 TYR A 123      37.383 -21.982 -52.515  1.00 97.01           H  
ATOM   1898  CD2 TYR A 123      36.688 -21.534 -55.823  1.00 97.01           C  
ATOM   1899  HD2 TYR A 123      36.020 -20.981 -56.467  1.00 97.01           H  
ATOM   1900  CE1 TYR A 123      38.395 -23.003 -54.132  1.00 97.01           C  
ATOM   1901  HE1 TYR A 123      39.034 -23.575 -53.476  1.00 97.01           H  
ATOM   1902  CE2 TYR A 123      37.619 -22.434 -56.377  1.00 97.01           C  
ATOM   1903  HE2 TYR A 123      37.679 -22.563 -57.448  1.00 97.01           H  
ATOM   1904  OH  TYR A 123      39.335 -24.086 -56.052  1.00 97.01           O  
ATOM   1905  HH  TYR A 123      39.731 -24.594 -55.341  1.00 97.01           H  
ATOM   1906  CZ  TYR A 123      38.465 -23.179 -55.531  1.00 97.01           C  
ATOM   1907  N   HIS A 124      33.727 -19.942 -51.304  1.00 97.51           N  
ATOM   1908  H   HIS A 124      34.519 -20.450 -50.935  1.00 97.51           H  
ATOM   1909  CA  HIS A 124      33.108 -18.933 -50.435  1.00 97.51           C  
ATOM   1910  HA  HIS A 124      32.926 -18.033 -51.023  1.00 97.51           H  
ATOM   1911  C   HIS A 124      34.040 -18.574 -49.272  1.00 97.51           C  
ATOM   1912  CB  HIS A 124      31.757 -19.424 -49.889  1.00 97.51           C  
ATOM   1913  HB2 HIS A 124      31.303 -18.616 -49.315  1.00 97.51           H  
ATOM   1914  HB3 HIS A 124      31.095 -19.629 -50.731  1.00 97.51           H  
ATOM   1915  O   HIS A 124      34.986 -19.315 -48.974  1.00 97.51           O  
ATOM   1916  CG  HIS A 124      31.835 -20.645 -49.009  1.00 97.51           C  
ATOM   1917  CD2 HIS A 124      31.636 -20.688 -47.655  1.00 97.51           C  
ATOM   1918  HD2 HIS A 124      31.364 -19.849 -47.032  1.00 97.51           H  
ATOM   1919  ND1 HIS A 124      32.183 -21.912 -49.407  1.00 97.51           N  
ATOM   1920  HD1 HIS A 124      32.493 -22.175 -50.332  1.00 97.51           H  
ATOM   1921  CE1 HIS A 124      32.202 -22.693 -48.318  1.00 97.51           C  
ATOM   1922  HE1 HIS A 124      32.516 -23.726 -48.303  1.00 97.51           H  
ATOM   1923  NE2 HIS A 124      31.892 -21.993 -47.216  1.00 97.51           N  
ATOM   1924  N   LEU A 125      33.759 -17.461 -48.585  1.00 97.69           N  
ATOM   1925  H   LEU A 125      32.949 -16.919 -48.851  1.00 97.69           H  
ATOM   1926  CA  LEU A 125      34.427 -17.101 -47.336  1.00 97.69           C  
ATOM   1927  HA  LEU A 125      35.489 -17.316 -47.451  1.00 97.69           H  
ATOM   1928  C   LEU A 125      33.873 -17.942 -46.184  1.00 97.69           C  
ATOM   1929  CB  LEU A 125      34.247 -15.600 -47.054  1.00 97.69           C  
ATOM   1930  HB2 LEU A 125      34.522 -15.038 -47.946  1.00 97.69           H  
ATOM   1931  HB3 LEU A 125      33.192 -15.415 -46.849  1.00 97.69           H  
ATOM   1932  O   LEU A 125      32.668 -17.956 -45.930  1.00 97.69           O  
ATOM   1933  CG  LEU A 125      35.069 -15.076 -45.864  1.00 97.69           C  
ATOM   1934  HG  LEU A 125      34.964 -15.744 -45.009  1.00 97.69           H  
ATOM   1935  CD1 LEU A 125      36.550 -14.962 -46.230  1.00 97.69           C  
ATOM   1936 HD11 LEU A 125      36.670 -14.264 -47.058  1.00 97.69           H  
ATOM   1937 HD12 LEU A 125      36.933 -15.936 -46.535  1.00 97.69           H  
ATOM   1938 HD13 LEU A 125      37.112 -14.602 -45.368  1.00 97.69           H  
ATOM   1939  CD2 LEU A 125      34.577 -13.689 -45.450  1.00 97.69           C  
ATOM   1940 HD21 LEU A 125      35.197 -13.301 -44.642  1.00 97.69           H  
ATOM   1941 HD22 LEU A 125      34.617 -13.008 -46.301  1.00 97.69           H  
ATOM   1942 HD23 LEU A 125      33.551 -13.764 -45.091  1.00 97.69           H  
ATOM   1943  N   ASN A 126      34.768 -18.597 -45.455  1.00 96.34           N  
ATOM   1944  H   ASN A 126      35.736 -18.549 -45.742  1.00 96.34           H  
ATOM   1945  CA  ASN A 126      34.450 -19.509 -44.372  1.00 96.34           C  
ATOM   1946  HA  ASN A 126      33.379 -19.475 -44.175  1.00 96.34           H  
ATOM   1947  C   ASN A 126      35.170 -19.095 -43.080  1.00 96.34           C  
ATOM   1948  CB  ASN A 126      34.795 -20.916 -44.873  1.00 96.34           C  
ATOM   1949  HB2 ASN A 126      35.865 -20.991 -45.066  1.00 96.34           H  
ATOM   1950  HB3 ASN A 126      34.266 -21.067 -45.814  1.00 96.34           H  
ATOM   1951  O   ASN A 126      36.387 -19.254 -42.946  1.00 96.34           O  
ATOM   1952  CG  ASN A 126      34.393 -22.019 -43.918  1.00 96.34           C  
ATOM   1953  ND2 ASN A 126      33.847 -23.087 -44.442  1.00 96.34           N  
ATOM   1954 HD21 ASN A 126      33.577 -23.854 -43.842  1.00 96.34           H  
ATOM   1955 HD22 ASN A 126      33.565 -23.079 -45.411  1.00 96.34           H  
ATOM   1956  OD1 ASN A 126      34.568 -21.941 -42.714  1.00 96.34           O  
ATOM   1957  N   GLY A 127      34.400 -18.576 -42.119  1.00 93.17           N  
ATOM   1958  H   GLY A 127      33.435 -18.368 -42.330  1.00 93.17           H  
ATOM   1959  CA  GLY A 127      34.905 -18.084 -40.835  1.00 93.17           C  
ATOM   1960  HA2 GLY A 127      35.672 -17.330 -41.013  1.00 93.17           H  
ATOM   1961  HA3 GLY A 127      34.086 -17.608 -40.297  1.00 93.17           H  
ATOM   1962  C   GLY A 127      35.500 -19.158 -39.918  1.00 93.17           C  
ATOM   1963  O   GLY A 127      36.295 -18.828 -39.051  1.00 93.17           O  
ATOM   1964  N   TRP A 128      35.215 -20.449 -40.134  1.00 93.24           N  
ATOM   1965  H   TRP A 128      34.611 -20.692 -40.906  1.00 93.24           H  
ATOM   1966  CA  TRP A 128      35.795 -21.543 -39.331  1.00 93.24           C  
ATOM   1967  HA  TRP A 128      35.905 -21.201 -38.302  1.00 93.24           H  
ATOM   1968  C   TRP A 128      37.202 -21.960 -39.747  1.00 93.24           C  
ATOM   1969  CB  TRP A 128      34.881 -22.770 -39.350  1.00 93.24           C  
ATOM   1970  HB2 TRP A 128      34.565 -22.970 -40.374  1.00 93.24           H  
ATOM   1971  HB3 TRP A 128      35.441 -23.644 -39.018  1.00 93.24           H  
ATOM   1972  O   TRP A 128      37.787 -22.875 -39.164  1.00 93.24           O  
ATOM   1973  CG  TRP A 128      33.682 -22.714 -38.472  1.00 93.24           C  
ATOM   1974  CD1 TRP A 128      33.591 -22.092 -37.275  1.00 93.24           C  
ATOM   1975  HD1 TRP A 128      34.384 -21.538 -36.795  1.00 93.24           H  
ATOM   1976  CD2 TRP A 128      32.409 -23.381 -38.676  1.00 93.24           C  
ATOM   1977  CE2 TRP A 128      31.559 -23.071 -37.574  1.00 93.24           C  
ATOM   1978  CE3 TRP A 128      31.880 -24.186 -39.707  1.00 93.24           C  
ATOM   1979  HE3 TRP A 128      32.512 -24.436 -40.546  1.00 93.24           H  
ATOM   1980  NE1 TRP A 128      32.337 -22.298 -36.740  1.00 93.24           N  
ATOM   1981  HE1 TRP A 128      32.057 -21.924 -35.845  1.00 93.24           H  
ATOM   1982  CH2 TRP A 128      29.728 -24.307 -38.555  1.00 93.24           C  
ATOM   1983  HH2 TRP A 128      28.703 -24.646 -38.524  1.00 93.24           H  
ATOM   1984  CZ2 TRP A 128      30.242 -23.537 -37.499  1.00 93.24           C  
ATOM   1985  HZ2 TRP A 128      29.629 -23.283 -36.646  1.00 93.24           H  
ATOM   1986  CZ3 TRP A 128      30.542 -24.620 -39.658  1.00 93.24           C  
ATOM   1987  HZ3 TRP A 128      30.124 -25.179 -40.483  1.00 93.24           H  
ATOM   1988  N   LYS A 129      37.777 -21.323 -40.766  1.00 93.37           N  
ATOM   1989  H   LYS A 129      37.253 -20.601 -41.240  1.00 93.37           H  
ATOM   1990  CA  LYS A 129      39.181 -21.563 -41.125  1.00 93.37           C  
ATOM   1991  HA  LYS A 129      39.371 -22.636 -41.097  1.00 93.37           H  
ATOM   1992  C   LYS A 129      40.148 -20.991 -40.087  1.00 93.37           C  
ATOM   1993  CB  LYS A 129      39.432 -21.039 -42.541  1.00 93.37           C  
ATOM   1994  HB2 LYS A 129      39.197 -19.975 -42.564  1.00 93.37           H  
ATOM   1995  HB3 LYS A 129      40.483 -21.167 -42.800  1.00 93.37           H  
ATOM   1996  O   LYS A 129      41.324 -21.356 -40.098  1.00 93.37           O  
ATOM   1997  CG  LYS A 129      38.557 -21.777 -43.572  1.00 93.37           C  
ATOM   1998  HG2 LYS A 129      38.643 -21.286 -44.541  1.00 93.37           H  
ATOM   1999  HG3 LYS A 129      37.507 -21.698 -43.290  1.00 93.37           H  
ATOM   2000  CD  LYS A 129      38.914 -23.267 -43.710  1.00 93.37           C  
ATOM   2001  HD2 LYS A 129      39.971 -23.379 -43.953  1.00 93.37           H  
ATOM   2002  HD3 LYS A 129      38.684 -23.786 -42.780  1.00 93.37           H  
ATOM   2003  CE  LYS A 129      38.056 -23.845 -44.833  1.00 93.37           C  
ATOM   2004  HE2 LYS A 129      37.046 -23.449 -44.723  1.00 93.37           H  
ATOM   2005  HE3 LYS A 129      38.457 -23.493 -45.783  1.00 93.37           H  
ATOM   2006  NZ  LYS A 129      37.978 -25.323 -44.832  1.00 93.37           N  
ATOM   2007  HZ1 LYS A 129      37.709 -25.706 -43.937  1.00 93.37           H  
ATOM   2008  HZ2 LYS A 129      37.212 -25.633 -45.412  1.00 93.37           H  
ATOM   2009  HZ3 LYS A 129      38.802 -25.783 -45.193  1.00 93.37           H  
ATOM   2010  N   TYR A 130      39.635 -20.153 -39.191  1.00 91.51           N  
ATOM   2011  H   TYR A 130      38.641 -19.976 -39.226  1.00 91.51           H  
ATOM   2012  CA  TYR A 130      40.314 -19.599 -38.031  1.00 91.51           C  
ATOM   2013  HA  TYR A 130      41.276 -20.096 -37.905  1.00 91.51           H  
ATOM   2014  C   TYR A 130      39.491 -19.886 -36.768  1.00 91.51           C  
ATOM   2015  CB  TYR A 130      40.582 -18.109 -38.280  1.00 91.51           C  
ATOM   2016  HB2 TYR A 130      39.644 -17.600 -38.504  1.00 91.51           H  
ATOM   2017  HB3 TYR A 130      40.995 -17.657 -37.378  1.00 91.51           H  
ATOM   2018  O   TYR A 130      38.375 -20.402 -36.845  1.00 91.51           O  
ATOM   2019  CG  TYR A 130      41.562 -17.912 -39.423  1.00 91.51           C  
ATOM   2020  CD1 TYR A 130      42.942 -17.875 -39.154  1.00 91.51           C  
ATOM   2021  HD1 TYR A 130      43.278 -17.872 -38.127  1.00 91.51           H  
ATOM   2022  CD2 TYR A 130      41.105 -17.870 -40.754  1.00 91.51           C  
ATOM   2023  HD2 TYR A 130      40.042 -17.894 -40.944  1.00 91.51           H  
ATOM   2024  CE1 TYR A 130      43.869 -17.808 -40.208  1.00 91.51           C  
ATOM   2025  HE1 TYR A 130      44.925 -17.762 -39.983  1.00 91.51           H  
ATOM   2026  CE2 TYR A 130      42.030 -17.846 -41.816  1.00 91.51           C  
ATOM   2027  HE2 TYR A 130      41.696 -17.876 -42.843  1.00 91.51           H  
ATOM   2028  OH  TYR A 130      44.317 -17.815 -42.558  1.00 91.51           O  
ATOM   2029  HH  TYR A 130      45.196 -17.781 -42.174  1.00 91.51           H  
ATOM   2030  CZ  TYR A 130      43.411 -17.811 -41.542  1.00 91.51           C  
ATOM   2031  N   ASP A 131      40.087 -19.644 -35.602  1.00 88.54           N  
ATOM   2032  H   ASP A 131      40.943 -19.108 -35.590  1.00 88.54           H  
ATOM   2033  CA  ASP A 131      39.424 -19.899 -34.321  1.00 88.54           C  
ATOM   2034  HA  ASP A 131      39.057 -20.925 -34.328  1.00 88.54           H  
ATOM   2035  C   ASP A 131      38.223 -18.957 -34.151  1.00 88.54           C  
ATOM   2036  CB  ASP A 131      40.445 -19.735 -33.182  1.00 88.54           C  
ATOM   2037  HB2 ASP A 131      41.380 -20.214 -33.472  1.00 88.54           H  
ATOM   2038  HB3 ASP A 131      40.647 -18.673 -33.040  1.00 88.54           H  
ATOM   2039  O   ASP A 131      38.305 -17.786 -34.498  1.00 88.54           O  
ATOM   2040  CG  ASP A 131      39.981 -20.348 -31.856  1.00 88.54           C  
ATOM   2041  OD1 ASP A 131      39.087 -19.755 -31.212  1.00 88.54           O  
ATOM   2042  OD2 ASP A 131      40.530 -21.409 -31.481  1.00 88.54           O  
ATOM   2043  N   GLU A 132      37.122 -19.446 -33.588  1.00 88.56           N  
ATOM   2044  H   GLU A 132      37.121 -20.411 -33.290  1.00 88.56           H  
ATOM   2045  CA  GLU A 132      35.919 -18.638 -33.319  1.00 88.56           C  
ATOM   2046  HA  GLU A 132      35.619 -18.124 -34.232  1.00 88.56           H  
ATOM   2047  C   GLU A 132      36.149 -17.528 -32.275  1.00 88.56           C  
ATOM   2048  CB  GLU A 132      34.807 -19.616 -32.906  1.00 88.56           C  
ATOM   2049  HB2 GLU A 132      35.168 -20.237 -32.086  1.00 88.56           H  
ATOM   2050  HB3 GLU A 132      34.608 -20.261 -33.762  1.00 88.56           H  
ATOM   2051  O   GLU A 132      35.355 -16.599 -32.154  1.00 88.56           O  
ATOM   2052  CG  GLU A 132      33.492 -18.955 -32.469  1.00 88.56           C  
ATOM   2053  HG2 GLU A 132      33.176 -18.226 -33.215  1.00 88.56           H  
ATOM   2054  HG3 GLU A 132      33.660 -18.424 -31.533  1.00 88.56           H  
ATOM   2055  CD  GLU A 132      32.356 -19.954 -32.232  1.00 88.56           C  
ATOM   2056  OE1 GLU A 132      31.250 -19.475 -31.894  1.00 88.56           O  
ATOM   2057  OE2 GLU A 132      32.563 -21.183 -32.349  1.00 88.56           O  
ATOM   2058  N   SER A 133      37.241 -17.595 -31.511  1.00 87.96           N  
ATOM   2059  H   SER A 133      37.838 -18.406 -31.588  1.00 87.96           H  
ATOM   2060  CA  SER A 133      37.673 -16.488 -30.656  1.00 87.96           C  
ATOM   2061  HA  SER A 133      36.776 -15.990 -30.288  1.00 87.96           H  
ATOM   2062  C   SER A 133      38.495 -15.412 -31.367  1.00 87.96           C  
ATOM   2063  CB  SER A 133      38.395 -17.015 -29.427  1.00 87.96           C  
ATOM   2064  HB2 SER A 133      38.646 -16.180 -28.773  1.00 87.96           H  
ATOM   2065  HB3 SER A 133      37.719 -17.687 -28.897  1.00 87.96           H  
ATOM   2066  O   SER A 133      38.767 -14.364 -30.772  1.00 87.96           O  
ATOM   2067  OG  SER A 133      39.583 -17.699 -29.761  1.00 87.96           O  
ATOM   2068  HG  SER A 133      39.345 -18.473 -30.276  1.00 87.96           H  
ATOM   2069  N   ALA A 134      38.910 -15.663 -32.610  1.00 89.44           N  
ATOM   2070  H   ALA A 134      38.545 -16.475 -33.087  1.00 89.44           H  
ATOM   2071  CA  ALA A 134      39.669 -14.718 -33.409  1.00 89.44           C  
ATOM   2072  HA  ALA A 134      40.468 -14.306 -32.794  1.00 89.44           H  
ATOM   2073  C   ALA A 134      38.762 -13.570 -33.865  1.00 89.44           C  
ATOM   2074  CB  ALA A 134      40.313 -15.449 -34.591  1.00 89.44           C  
ATOM   2075  HB1 ALA A 134      39.541 -15.771 -35.290  1.00 89.44           H  
ATOM   2076  HB2 ALA A 134      40.875 -16.313 -34.238  1.00 89.44           H  
ATOM   2077  HB3 ALA A 134      40.992 -14.773 -35.112  1.00 89.44           H  
ATOM   2078  O   ALA A 134      37.602 -13.764 -34.203  1.00 89.44           O  
ATOM   2079  N   THR A 135      39.315 -12.362 -33.921  1.00 88.80           N  
ATOM   2080  H   THR A 135      40.317 -12.312 -33.809  1.00 88.80           H  
ATOM   2081  CA  THR A 135      38.596 -11.175 -34.415  1.00 88.80           C  
ATOM   2082  HA  THR A 135      37.607 -11.465 -34.770  1.00 88.80           H  
ATOM   2083  C   THR A 135      39.351 -10.602 -35.599  1.00 88.80           C  
ATOM   2084  CB  THR A 135      38.393 -10.113 -33.326  1.00 88.80           C  
ATOM   2085  HB  THR A 135      37.904  -9.240 -33.758  1.00 88.80           H  
ATOM   2086  O   THR A 135      40.556 -10.807 -35.726  1.00 88.80           O  
ATOM   2087  CG2 THR A 135      37.538 -10.630 -32.172  1.00 88.80           C  
ATOM   2088 HG21 THR A 135      36.592 -11.001 -32.567  1.00 88.80           H  
ATOM   2089 HG22 THR A 135      38.040 -11.452 -31.661  1.00 88.80           H  
ATOM   2090 HG23 THR A 135      37.341  -9.824 -31.465  1.00 88.80           H  
ATOM   2091  OG1 THR A 135      39.632  -9.709 -32.788  1.00 88.80           O  
ATOM   2092  HG1 THR A 135      40.048 -10.523 -32.494  1.00 88.80           H  
ATOM   2093  N   GLY A 136      38.691  -9.885 -36.501  1.00 88.35           N  
ATOM   2094  H   GLY A 136      37.698  -9.747 -36.385  1.00 88.35           H  
ATOM   2095  CA  GLY A 136      39.369  -9.325 -37.659  1.00 88.35           C  
ATOM   2096  HA2 GLY A 136      40.160  -8.667 -37.299  1.00 88.35           H  
ATOM   2097  HA3 GLY A 136      39.829 -10.130 -38.233  1.00 88.35           H  
ATOM   2098  C   GLY A 136      38.491  -8.513 -38.590  1.00 88.35           C  
ATOM   2099  O   GLY A 136      37.280  -8.401 -38.422  1.00 88.35           O  
ATOM   2100  N   VAL A 137      39.138  -7.903 -39.581  1.00 92.45           N  
ATOM   2101  H   VAL A 137      40.136  -8.049 -39.643  1.00 92.45           H  
ATOM   2102  CA  VAL A 137      38.478  -7.147 -40.649  1.00 92.45           C  
ATOM   2103  HA  VAL A 137      37.426  -7.432 -40.676  1.00 92.45           H  
ATOM   2104  C   VAL A 137      39.097  -7.506 -41.989  1.00 92.45           C  
ATOM   2105  CB  VAL A 137      38.539  -5.627 -40.411  1.00 92.45           C  
ATOM   2106  HB  VAL A 137      39.580  -5.308 -40.354  1.00 92.45           H  
ATOM   2107  O   VAL A 137      40.306  -7.353 -42.178  1.00 92.45           O  
ATOM   2108  CG1 VAL A 137      37.858  -4.854 -41.546  1.00 92.45           C  
ATOM   2109 HG11 VAL A 137      37.782  -3.794 -41.303  1.00 92.45           H  
ATOM   2110 HG12 VAL A 137      36.859  -5.258 -41.708  1.00 92.45           H  
ATOM   2111 HG13 VAL A 137      38.429  -4.948 -42.470  1.00 92.45           H  
ATOM   2112  CG2 VAL A 137      37.840  -5.250 -39.102  1.00 92.45           C  
ATOM   2113 HG21 VAL A 137      37.791  -4.166 -38.997  1.00 92.45           H  
ATOM   2114 HG22 VAL A 137      36.826  -5.650 -39.118  1.00 92.45           H  
ATOM   2115 HG23 VAL A 137      38.364  -5.695 -38.256  1.00 92.45           H  
ATOM   2116  N   LEU A 138      38.259  -7.930 -42.929  1.00 96.66           N  
ATOM   2117  H   LEU A 138      37.286  -8.029 -42.676  1.00 96.66           H  
ATOM   2118  CA  LEU A 138      38.604  -8.200 -44.319  1.00 96.66           C  
ATOM   2119  HA  LEU A 138      39.685  -8.139 -44.446  1.00 96.66           H  
ATOM   2120  C   LEU A 138      37.941  -7.149 -45.215  1.00 96.66           C  
ATOM   2121  CB  LEU A 138      38.136  -9.625 -44.654  1.00 96.66           C  
ATOM   2122  HB2 LEU A 138      38.573 -10.327 -43.944  1.00 96.66           H  
ATOM   2123  HB3 LEU A 138      37.054  -9.664 -44.531  1.00 96.66           H  
ATOM   2124  O   LEU A 138      36.733  -6.968 -45.163  1.00 96.66           O  
ATOM   2125  CG  LEU A 138      38.489 -10.079 -46.075  1.00 96.66           C  
ATOM   2126  HG  LEU A 138      38.269  -9.276 -46.778  1.00 96.66           H  
ATOM   2127  CD1 LEU A 138      39.973 -10.419 -46.185  1.00 96.66           C  
ATOM   2128 HD11 LEU A 138      40.203 -11.256 -45.525  1.00 96.66           H  
ATOM   2129 HD12 LEU A 138      40.210 -10.705 -47.210  1.00 96.66           H  
ATOM   2130 HD13 LEU A 138      40.581  -9.558 -45.908  1.00 96.66           H  
ATOM   2131  CD2 LEU A 138      37.663 -11.301 -46.467  1.00 96.66           C  
ATOM   2132 HD21 LEU A 138      36.601 -11.072 -46.372  1.00 96.66           H  
ATOM   2133 HD22 LEU A 138      37.855 -11.564 -47.507  1.00 96.66           H  
ATOM   2134 HD23 LEU A 138      37.902 -12.144 -45.819  1.00 96.66           H  
ATOM   2135  N   ARG A 139      38.710  -6.462 -46.055  1.00 96.13           N  
ATOM   2136  H   ARG A 139      39.701  -6.659 -46.052  1.00 96.13           H  
ATOM   2137  CA  ARG A 139      38.234  -5.359 -46.902  1.00 96.13           C  
ATOM   2138  HA  ARG A 139      37.197  -5.128 -46.659  1.00 96.13           H  
ATOM   2139  C   ARG A 139      38.292  -5.713 -48.382  1.00 96.13           C  
ATOM   2140  CB  ARG A 139      39.087  -4.129 -46.590  1.00 96.13           C  
ATOM   2141  HB2 ARG A 139      40.130  -4.352 -46.816  1.00 96.13           H  
ATOM   2142  HB3 ARG A 139      38.985  -3.903 -45.528  1.00 96.13           H  
ATOM   2143  O   ARG A 139      39.334  -6.168 -48.833  1.00 96.13           O  
ATOM   2144  CG  ARG A 139      38.644  -2.910 -47.401  1.00 96.13           C  
ATOM   2145  HG2 ARG A 139      38.686  -3.137 -48.466  1.00 96.13           H  
ATOM   2146  HG3 ARG A 139      37.614  -2.675 -47.133  1.00 96.13           H  
ATOM   2147  CD  ARG A 139      39.536  -1.694 -47.173  1.00 96.13           C  
ATOM   2148  HD2 ARG A 139      39.206  -0.906 -47.849  1.00 96.13           H  
ATOM   2149  HD3 ARG A 139      40.565  -1.959 -47.419  1.00 96.13           H  
ATOM   2150  NE  ARG A 139      39.447  -1.209 -45.789  1.00 96.13           N  
ATOM   2151  HE  ARG A 139      38.713  -1.576 -45.200  1.00 96.13           H  
ATOM   2152  NH1 ARG A 139      41.026   0.447 -45.930  1.00 96.13           N  
ATOM   2153 HH11 ARG A 139      41.181   0.188 -46.894  1.00 96.13           H  
ATOM   2154 HH12 ARG A 139      41.458   1.261 -45.517  1.00 96.13           H  
ATOM   2155  NH2 ARG A 139      39.801   0.174 -44.064  1.00 96.13           N  
ATOM   2156 HH21 ARG A 139      38.999  -0.279 -43.649  1.00 96.13           H  
ATOM   2157 HH22 ARG A 139      40.108   1.058 -43.685  1.00 96.13           H  
ATOM   2158  CZ  ARG A 139      40.101  -0.197 -45.270  1.00 96.13           C  
ATOM   2159  N   SER A 140      37.235  -5.452 -49.144  1.00 95.73           N  
ATOM   2160  H   SER A 140      36.412  -5.067 -48.704  1.00 95.73           H  
ATOM   2161  CA  SER A 140      37.194  -5.656 -50.597  1.00 95.73           C  
ATOM   2162  HA  SER A 140      37.625  -6.631 -50.825  1.00 95.73           H  
ATOM   2163  C   SER A 140      37.988  -4.596 -51.368  1.00 95.73           C  
ATOM   2164  CB  SER A 140      35.738  -5.665 -51.089  1.00 95.73           C  
ATOM   2165  HB2 SER A 140      35.126  -6.260 -50.412  1.00 95.73           H  
ATOM   2166  HB3 SER A 140      35.697  -6.125 -52.077  1.00 95.73           H  
ATOM   2167  O   SER A 140      38.419  -3.574 -50.832  1.00 95.73           O  
ATOM   2168  OG  SER A 140      35.202  -4.352 -51.172  1.00 95.73           O  
ATOM   2169  HG  SER A 140      35.529  -3.926 -51.967  1.00 95.73           H  
ATOM   2170  N   SER A 141      38.103  -4.778 -52.681  1.00 91.79           N  
ATOM   2171  H   SER A 141      37.858  -5.679 -53.068  1.00 91.79           H  
ATOM   2172  CA  SER A 141      38.507  -3.709 -53.584  1.00 91.79           C  
ATOM   2173  HA  SER A 141      39.411  -3.250 -53.184  1.00 91.79           H  
ATOM   2174  C   SER A 141      37.416  -2.644 -53.652  1.00 91.79           C  
ATOM   2175  CB  SER A 141      38.825  -4.256 -54.976  1.00 91.79           C  
ATOM   2176  HB2 SER A 141      39.511  -5.099 -54.886  1.00 91.79           H  
ATOM   2177  HB3 SER A 141      39.307  -3.475 -55.564  1.00 91.79           H  
ATOM   2178  O   SER A 141      36.244  -2.916 -53.387  1.00 91.79           O  
ATOM   2179  OG  SER A 141      37.654  -4.670 -55.646  1.00 91.79           O  
ATOM   2180  HG  SER A 141      37.045  -3.929 -55.687  1.00 91.79           H  
ATOM   2181  N   THR A 142      37.794  -1.445 -54.077  1.00 92.86           N  
ATOM   2182  H   THR A 142      38.776  -1.247 -54.199  1.00 92.86           H  
ATOM   2183  CA  THR A 142      36.850  -0.360 -54.341  1.00 92.86           C  
ATOM   2184  HA  THR A 142      36.218  -0.234 -53.461  1.00 92.86           H  
ATOM   2185  C   THR A 142      35.953  -0.655 -55.543  1.00 92.86           C  
ATOM   2186  CB  THR A 142      37.626   0.937 -54.579  1.00 92.86           C  
ATOM   2187  HB  THR A 142      38.299   0.794 -55.424  1.00 92.86           H  
ATOM   2188  O   THR A 142      36.414  -1.235 -56.527  1.00 92.86           O  
ATOM   2189  CG2 THR A 142      36.743   2.144 -54.875  1.00 92.86           C  
ATOM   2190 HG21 THR A 142      37.336   3.057 -54.818  1.00 92.86           H  
ATOM   2191 HG22 THR A 142      35.905   2.180 -54.179  1.00 92.86           H  
ATOM   2192 HG23 THR A 142      36.342   2.068 -55.886  1.00 92.86           H  
ATOM   2193  OG1 THR A 142      38.409   1.226 -53.443  1.00 92.86           O  
ATOM   2194  HG1 THR A 142      37.804   1.459 -52.735  1.00 92.86           H  
ATOM   2195  N   PHE A 143      34.711  -0.182 -55.472  1.00 93.30           N  
ATOM   2196  H   PHE A 143      34.418   0.246 -54.606  1.00 93.30           H  
ATOM   2197  CA  PHE A 143      33.751  -0.071 -56.567  1.00 93.30           C  
ATOM   2198  HA  PHE A 143      34.270  -0.160 -57.522  1.00 93.30           H  
ATOM   2199  C   PHE A 143      33.071   1.309 -56.517  1.00 93.30           C  
ATOM   2200  CB  PHE A 143      32.731  -1.213 -56.468  1.00 93.30           C  
ATOM   2201  HB2 PHE A 143      32.139  -1.215 -57.383  1.00 93.30           H  
ATOM   2202  HB3 PHE A 143      33.266  -2.162 -56.430  1.00 93.30           H  
ATOM   2203  O   PHE A 143      33.122   1.992 -55.501  1.00 93.30           O  
ATOM   2204  CG  PHE A 143      31.787  -1.133 -55.280  1.00 93.30           C  
ATOM   2205  CD1 PHE A 143      32.205  -1.543 -53.999  1.00 93.30           C  
ATOM   2206  HD1 PHE A 143      33.219  -1.881 -53.843  1.00 93.30           H  
ATOM   2207  CD2 PHE A 143      30.479  -0.648 -55.456  1.00 93.30           C  
ATOM   2208  HD2 PHE A 143      30.137  -0.345 -56.435  1.00 93.30           H  
ATOM   2209  CE1 PHE A 143      31.312  -1.512 -52.914  1.00 93.30           C  
ATOM   2210  HE1 PHE A 143      31.627  -1.850 -51.938  1.00 93.30           H  
ATOM   2211  CE2 PHE A 143      29.595  -0.586 -54.365  1.00 93.30           C  
ATOM   2212  HE2 PHE A 143      28.585  -0.235 -54.516  1.00 93.30           H  
ATOM   2213  CZ  PHE A 143      30.001  -1.043 -53.100  1.00 93.30           C  
ATOM   2214  HZ  PHE A 143      29.306  -1.030 -52.273  1.00 93.30           H  
ATOM   2215  N   GLU A 144      32.452   1.750 -57.602  1.00 92.57           N  
ATOM   2216  H   GLU A 144      32.454   1.155 -58.418  1.00 92.57           H  
ATOM   2217  CA  GLU A 144      31.569   2.917 -57.646  1.00 92.57           C  
ATOM   2218  HA  GLU A 144      31.778   3.575 -56.802  1.00 92.57           H  
ATOM   2219  C   GLU A 144      30.119   2.433 -57.527  1.00 92.57           C  
ATOM   2220  CB  GLU A 144      31.852   3.697 -58.941  1.00 92.57           C  
ATOM   2221  HB2 GLU A 144      31.499   3.124 -59.798  1.00 92.57           H  
ATOM   2222  HB3 GLU A 144      32.932   3.808 -59.028  1.00 92.57           H  
ATOM   2223  O   GLU A 144      29.739   1.479 -58.195  1.00 92.57           O  
ATOM   2224  CG  GLU A 144      31.218   5.096 -58.962  1.00 92.57           C  
ATOM   2225  HG2 GLU A 144      31.541   5.638 -58.073  1.00 92.57           H  
ATOM   2226  HG3 GLU A 144      30.134   4.992 -58.922  1.00 92.57           H  
ATOM   2227  CD  GLU A 144      31.629   5.893 -60.214  1.00 92.57           C  
ATOM   2228  OE1 GLU A 144      30.743   6.544 -60.814  1.00 92.57           O  
ATOM   2229  OE2 GLU A 144      32.830   5.847 -60.582  1.00 92.57           O  
ATOM   2230  N   LEU A 145      29.286   3.025 -56.676  1.00 91.76           N  
ATOM   2231  H   LEU A 145      29.613   3.796 -56.110  1.00 91.76           H  
ATOM   2232  CA  LEU A 145      27.892   2.595 -56.563  1.00 91.76           C  
ATOM   2233  HA  LEU A 145      27.874   1.506 -56.592  1.00 91.76           H  
ATOM   2234  C   LEU A 145      27.086   3.124 -57.757  1.00 91.76           C  
ATOM   2235  CB  LEU A 145      27.318   3.038 -55.212  1.00 91.76           C  
ATOM   2236  HB2 LEU A 145      27.989   2.708 -54.419  1.00 91.76           H  
ATOM   2237  HB3 LEU A 145      27.275   4.127 -55.189  1.00 91.76           H  
ATOM   2238  O   LEU A 145      26.911   4.332 -57.906  1.00 91.76           O  
ATOM   2239  CG  LEU A 145      25.913   2.465 -54.954  1.00 91.76           C  
ATOM   2240  HG  LEU A 145      25.267   2.687 -55.804  1.00 91.76           H  
ATOM   2241  CD1 LEU A 145      25.905   0.954 -54.709  1.00 91.76           C  
ATOM   2242 HD11 LEU A 145      24.888   0.621 -54.502  1.00 91.76           H  
ATOM   2243 HD12 LEU A 145      26.533   0.707 -53.852  1.00 91.76           H  
ATOM   2244 HD13 LEU A 145      26.256   0.415 -55.589  1.00 91.76           H  
ATOM   2245  CD2 LEU A 145      25.307   3.121 -53.725  1.00 91.76           C  
ATOM   2246 HD21 LEU A 145      25.288   4.202 -53.861  1.00 91.76           H  
ATOM   2247 HD22 LEU A 145      25.876   2.868 -52.830  1.00 91.76           H  
ATOM   2248 HD23 LEU A 145      24.277   2.778 -53.620  1.00 91.76           H  
ATOM   2249  N   GLY A 146      26.585   2.224 -58.602  1.00 87.23           N  
ATOM   2250  H   GLY A 146      26.744   1.249 -58.396  1.00 87.23           H  
ATOM   2251  CA  GLY A 146      25.809   2.560 -59.801  1.00 87.23           C  
ATOM   2252  HA2 GLY A 146      26.392   2.287 -60.680  1.00 87.23           H  
ATOM   2253  HA3 GLY A 146      25.621   3.633 -59.845  1.00 87.23           H  
ATOM   2254  C   GLY A 146      24.459   1.844 -59.878  1.00 87.23           C  
ATOM   2255  O   GLY A 146      24.032   1.166 -58.946  1.00 87.23           O  
ATOM   2256  N   GLY A 147      23.783   1.978 -61.023  1.00 88.02           N  
ATOM   2257  H   GLY A 147      24.140   2.613 -61.722  1.00 88.02           H  
ATOM   2258  CA  GLY A 147      22.509   1.298 -61.282  1.00 88.02           C  
ATOM   2259  HA2 GLY A 147      22.630   0.232 -61.093  1.00 88.02           H  
ATOM   2260  HA3 GLY A 147      22.222   1.428 -62.325  1.00 88.02           H  
ATOM   2261  C   GLY A 147      21.376   1.834 -60.404  1.00 88.02           C  
ATOM   2262  O   GLY A 147      21.213   3.045 -60.271  1.00 88.02           O  
ATOM   2263  N   SER A 148      20.598   0.931 -59.810  1.00 89.80           N  
ATOM   2264  H   SER A 148      20.787  -0.047 -59.981  1.00 89.80           H  
ATOM   2265  CA  SER A 148      19.514   1.264 -58.875  1.00 89.80           C  
ATOM   2266  HA  SER A 148      18.948   2.103 -59.280  1.00 89.80           H  
ATOM   2267  C   SER A 148      19.998   1.687 -57.480  1.00 89.80           C  
ATOM   2268  CB  SER A 148      18.562   0.070 -58.748  1.00 89.80           C  
ATOM   2269  HB2 SER A 148      18.137  -0.159 -59.726  1.00 89.80           H  
ATOM   2270  HB3 SER A 148      17.751   0.327 -58.067  1.00 89.80           H  
ATOM   2271  O   SER A 148      19.196   2.156 -56.680  1.00 89.80           O  
ATOM   2272  OG  SER A 148      19.243  -1.070 -58.252  1.00 89.80           O  
ATOM   2273  HG  SER A 148      19.700  -1.507 -58.975  1.00 89.80           H  
ATOM   2274  N   GLY A 149      21.288   1.505 -57.168  1.00 90.25           N  
ATOM   2275  H   GLY A 149      21.917   1.175 -57.886  1.00 90.25           H  
ATOM   2276  CA  GLY A 149      21.813   1.587 -55.801  1.00 90.25           C  
ATOM   2277  HA2 GLY A 149      22.895   1.710 -55.844  1.00 90.25           H  
ATOM   2278  HA3 GLY A 149      21.383   2.450 -55.294  1.00 90.25           H  
ATOM   2279  C   GLY A 149      21.510   0.344 -54.957  1.00 90.25           C  
ATOM   2280  O   GLY A 149      21.912   0.284 -53.800  1.00 90.25           O  
ATOM   2281  N   GLY A 150      20.832  -0.657 -55.525  1.00 92.57           N  
ATOM   2282  H   GLY A 150      20.489  -0.543 -56.468  1.00 92.57           H  
ATOM   2283  CA  GLY A 150      20.631  -1.950 -54.887  1.00 92.57           C  
ATOM   2284  HA2 GLY A 150      20.283  -1.789 -53.867  1.00 92.57           H  
ATOM   2285  HA3 GLY A 150      19.863  -2.504 -55.426  1.00 92.57           H  
ATOM   2286  C   GLY A 150      21.911  -2.784 -54.873  1.00 92.57           C  
ATOM   2287  O   GLY A 150      22.588  -2.905 -55.895  1.00 92.57           O  
ATOM   2288  N   ILE A 151      22.204  -3.401 -53.728  1.00 95.35           N  
ATOM   2289  H   ILE A 151      21.601  -3.225 -52.938  1.00 95.35           H  
ATOM   2290  CA  ILE A 151      23.277  -4.389 -53.559  1.00 95.35           C  
ATOM   2291  HA  ILE A 151      23.705  -4.609 -54.537  1.00 95.35           H  
ATOM   2292  C   ILE A 151      22.705  -5.707 -53.027  1.00 95.35           C  
ATOM   2293  CB  ILE A 151      24.430  -3.854 -52.677  1.00 95.35           C  
ATOM   2294  HB  ILE A 151      25.213  -4.613 -52.680  1.00 95.35           H  
ATOM   2295  O   ILE A 151      21.660  -5.722 -52.374  1.00 95.35           O  
ATOM   2296  CG1 ILE A 151      24.000  -3.616 -51.211  1.00 95.35           C  
ATOM   2297 HG12 ILE A 151      23.331  -2.757 -51.164  1.00 95.35           H  
ATOM   2298 HG13 ILE A 151      23.460  -4.487 -50.840  1.00 95.35           H  
ATOM   2299  CG2 ILE A 151      25.021  -2.571 -53.290  1.00 95.35           C  
ATOM   2300 HG21 ILE A 151      25.984  -2.340 -52.834  1.00 95.35           H  
ATOM   2301 HG22 ILE A 151      24.342  -1.731 -53.142  1.00 95.35           H  
ATOM   2302 HG23 ILE A 151      25.171  -2.701 -54.361  1.00 95.35           H  
ATOM   2303  CD1 ILE A 151      25.177  -3.387 -50.256  1.00 95.35           C  
ATOM   2304 HD11 ILE A 151      25.742  -2.501 -50.547  1.00 95.35           H  
ATOM   2305 HD12 ILE A 151      24.798  -3.247 -49.244  1.00 95.35           H  
ATOM   2306 HD13 ILE A 151      25.838  -4.253 -50.270  1.00 95.35           H  
ATOM   2307  N   SER A 152      23.397  -6.817 -53.274  1.00 96.23           N  
ATOM   2308  H   SER A 152      24.253  -6.741 -53.805  1.00 96.23           H  
ATOM   2309  CA  SER A 152      23.061  -8.126 -52.708  1.00 96.23           C  
ATOM   2310  HA  SER A 152      22.466  -7.960 -51.810  1.00 96.23           H  
ATOM   2311  C   SER A 152      24.304  -8.891 -52.274  1.00 96.23           C  
ATOM   2312  CB  SER A 152      22.218  -8.958 -53.681  1.00 96.23           C  
ATOM   2313  HB2 SER A 152      21.332  -8.388 -53.960  1.00 96.23           H  
ATOM   2314  HB3 SER A 152      21.895  -9.874 -53.186  1.00 96.23           H  
ATOM   2315  O   SER A 152      25.385  -8.694 -52.821  1.00 96.23           O  
ATOM   2316  OG  SER A 152      22.949  -9.294 -54.847  1.00 96.23           O  
ATOM   2317  HG  SER A 152      23.665  -9.884 -54.600  1.00 96.23           H  
ATOM   2318  N   PHE A 153      24.156  -9.764 -51.286  1.00 97.48           N  
ATOM   2319  H   PHE A 153      23.243  -9.874 -50.867  1.00 97.48           H  
ATOM   2320  CA  PHE A 153      25.243 -10.571 -50.727  1.00 97.48           C  
ATOM   2321  HA  PHE A 153      25.859 -10.971 -51.533  1.00 97.48           H  
ATOM   2322  C   PHE A 153      24.661 -11.761 -49.960  1.00 97.48           C  
ATOM   2323  CB  PHE A 153      26.131  -9.686 -49.831  1.00 97.48           C  
ATOM   2324  HB2 PHE A 153      26.841 -10.316 -49.295  1.00 97.48           H  
ATOM   2325  HB3 PHE A 153      26.717  -9.032 -50.477  1.00 97.48           H  
ATOM   2326  O   PHE A 153      23.492 -11.735 -49.573  1.00 97.48           O  
ATOM   2327  CG  PHE A 153      25.380  -8.814 -48.839  1.00 97.48           C  
ATOM   2328  CD1 PHE A 153      24.996  -7.501 -49.178  1.00 97.48           C  
ATOM   2329  HD1 PHE A 153      25.262  -7.092 -50.141  1.00 97.48           H  
ATOM   2330  CD2 PHE A 153      25.031  -9.331 -47.583  1.00 97.48           C  
ATOM   2331  HD2 PHE A 153      25.314 -10.346 -47.346  1.00 97.48           H  
ATOM   2332  CE1 PHE A 153      24.248  -6.727 -48.272  1.00 97.48           C  
ATOM   2333  HE1 PHE A 153      23.941  -5.726 -48.537  1.00 97.48           H  
ATOM   2334  CE2 PHE A 153      24.299  -8.556 -46.666  1.00 97.48           C  
ATOM   2335  HE2 PHE A 153      24.017  -8.968 -45.708  1.00 97.48           H  
ATOM   2336  CZ  PHE A 153      23.896  -7.256 -47.018  1.00 97.48           C  
ATOM   2337  HZ  PHE A 153      23.314  -6.663 -46.328  1.00 97.48           H  
ATOM   2338  N   LYS A 154      25.449 -12.809 -49.729  1.00 97.73           N  
ATOM   2339  H   LYS A 154      26.389 -12.803 -50.099  1.00 97.73           H  
ATOM   2340  CA  LYS A 154      25.060 -13.957 -48.904  1.00 97.73           C  
ATOM   2341  HA  LYS A 154      23.997 -13.881 -48.676  1.00 97.73           H  
ATOM   2342  C   LYS A 154      25.794 -13.942 -47.574  1.00 97.73           C  
ATOM   2343  CB  LYS A 154      25.298 -15.264 -49.668  1.00 97.73           C  
ATOM   2344  HB2 LYS A 154      26.266 -15.236 -50.169  1.00 97.73           H  
ATOM   2345  HB3 LYS A 154      25.312 -16.092 -48.959  1.00 97.73           H  
ATOM   2346  O   LYS A 154      26.996 -13.704 -47.562  1.00 97.73           O  
ATOM   2347  CG  LYS A 154      24.185 -15.519 -50.685  1.00 97.73           C  
ATOM   2348  HG2 LYS A 154      24.173 -14.731 -51.438  1.00 97.73           H  
ATOM   2349  HG3 LYS A 154      23.229 -15.529 -50.162  1.00 97.73           H  
ATOM   2350  CD  LYS A 154      24.381 -16.877 -51.357  1.00 97.73           C  
ATOM   2351  HD2 LYS A 154      25.283 -16.854 -51.968  1.00 97.73           H  
ATOM   2352  HD3 LYS A 154      24.487 -17.651 -50.596  1.00 97.73           H  
ATOM   2353  CE  LYS A 154      23.159 -17.179 -52.222  1.00 97.73           C  
ATOM   2354  HE2 LYS A 154      22.262 -17.138 -51.604  1.00 97.73           H  
ATOM   2355  HE3 LYS A 154      23.073 -16.415 -52.995  1.00 97.73           H  
ATOM   2356  NZ  LYS A 154      23.283 -18.504 -52.858  1.00 97.73           N  
ATOM   2357  HZ1 LYS A 154      22.457 -18.707 -53.403  1.00 97.73           H  
ATOM   2358  HZ2 LYS A 154      23.527 -19.230 -52.199  1.00 97.73           H  
ATOM   2359  HZ3 LYS A 154      24.028 -18.441 -53.536  1.00 97.73           H  
ATOM   2360  N   LEU A 155      25.076 -14.208 -46.479  1.00 97.68           N  
ATOM   2361  H   LEU A 155      24.093 -14.408 -46.595  1.00 97.68           H  
ATOM   2362  CA  LEU A 155      25.648 -14.330 -45.133  1.00 97.68           C  
ATOM   2363  HA  LEU A 155      26.731 -14.412 -45.227  1.00 97.68           H  
ATOM   2364  C   LEU A 155      25.159 -15.591 -44.420  1.00 97.68           C  
ATOM   2365  CB  LEU A 155      25.339 -13.103 -44.253  1.00 97.68           C  
ATOM   2366  HB2 LEU A 155      24.256 -13.012 -44.162  1.00 97.68           H  
ATOM   2367  HB3 LEU A 155      25.740 -13.286 -43.256  1.00 97.68           H  
ATOM   2368  O   LEU A 155      24.001 -15.980 -44.561  1.00 97.68           O  
ATOM   2369  CG  LEU A 155      25.903 -11.767 -44.752  1.00 97.68           C  
ATOM   2370  HG  LEU A 155      25.491 -11.582 -45.743  1.00 97.68           H  
ATOM   2371  CD1 LEU A 155      25.459 -10.637 -43.820  1.00 97.68           C  
ATOM   2372 HD11 LEU A 155      24.371 -10.600 -43.777  1.00 97.68           H  
ATOM   2373 HD12 LEU A 155      25.832  -9.683 -44.192  1.00 97.68           H  
ATOM   2374 HD13 LEU A 155      25.852 -10.805 -42.817  1.00 97.68           H  
ATOM   2375  CD2 LEU A 155      27.430 -11.737 -44.829  1.00 97.68           C  
ATOM   2376 HD21 LEU A 155      27.856 -11.939 -43.846  1.00 97.68           H  
ATOM   2377 HD22 LEU A 155      27.762 -10.760 -45.180  1.00 97.68           H  
ATOM   2378 HD23 LEU A 155      27.796 -12.489 -45.528  1.00 97.68           H  
ATOM   2379  N   GLY A 156      26.037 -16.182 -43.616  1.00 96.13           N  
ATOM   2380  H   GLY A 156      26.973 -15.803 -43.608  1.00 96.13           H  
ATOM   2381  CA  GLY A 156      25.750 -17.223 -42.628  1.00 96.13           C  
ATOM   2382  HA2 GLY A 156      24.691 -17.212 -42.370  1.00 96.13           H  
ATOM   2383  HA3 GLY A 156      26.000 -18.203 -43.036  1.00 96.13           H  
ATOM   2384  C   GLY A 156      26.570 -16.989 -41.355  1.00 96.13           C  
ATOM   2385  O   GLY A 156      27.501 -16.182 -41.349  1.00 96.13           O  
ATOM   2386  N   GLY A 157      26.253 -17.705 -40.275  1.00 94.54           N  
ATOM   2387  H   GLY A 157      25.483 -18.355 -40.337  1.00 94.54           H  
ATOM   2388  CA  GLY A 157      26.861 -17.484 -38.958  1.00 94.54           C  
ATOM   2389  HA2 GLY A 157      27.946 -17.479 -39.052  1.00 94.54           H  
ATOM   2390  HA3 GLY A 157      26.575 -18.286 -38.278  1.00 94.54           H  
ATOM   2391  C   GLY A 157      26.406 -16.153 -38.354  1.00 94.54           C  
ATOM   2392  O   GLY A 157      25.242 -15.791 -38.494  1.00 94.54           O  
ATOM   2393  N   ALA A 158      27.311 -15.417 -37.713  1.00 92.20           N  
ATOM   2394  H   ALA A 158      28.256 -15.770 -37.661  1.00 92.20           H  
ATOM   2395  CA  ALA A 158      27.109 -14.044 -37.256  1.00 92.20           C  
ATOM   2396  HA  ALA A 158      27.949 -13.807 -36.603  1.00 92.20           H  
ATOM   2397  C   ALA A 158      25.844 -13.862 -36.399  1.00 92.20           C  
ATOM   2398  CB  ALA A 158      27.195 -13.105 -38.469  1.00 92.20           C  
ATOM   2399  HB1 ALA A 158      27.083 -12.070 -38.146  1.00 92.20           H  
ATOM   2400  HB2 ALA A 158      26.403 -13.338 -39.181  1.00 92.20           H  
ATOM   2401  HB3 ALA A 158      28.160 -13.227 -38.962  1.00 92.20           H  
ATOM   2402  O   ALA A 158      25.039 -12.962 -36.639  1.00 92.20           O  
ATOM   2403  N   LYS A 159      25.672 -14.726 -35.389  1.00 90.24           N  
ATOM   2404  H   LYS A 159      26.383 -15.430 -35.251  1.00 90.24           H  
ATOM   2405  CA  LYS A 159      24.503 -14.714 -34.487  1.00 90.24           C  
ATOM   2406  HA  LYS A 159      23.602 -14.930 -35.062  1.00 90.24           H  
ATOM   2407  C   LYS A 159      24.277 -13.360 -33.817  1.00 90.24           C  
ATOM   2408  CB  LYS A 159      24.703 -15.803 -33.431  1.00 90.24           C  
ATOM   2409  HB2 LYS A 159      25.668 -15.650 -32.948  1.00 90.24           H  
ATOM   2410  HB3 LYS A 159      24.707 -16.763 -33.948  1.00 90.24           H  
ATOM   2411  O   LYS A 159      23.136 -12.982 -33.576  1.00 90.24           O  
ATOM   2412  CG  LYS A 159      23.617 -15.846 -32.346  1.00 90.24           C  
ATOM   2413  HG2 LYS A 159      23.605 -14.909 -31.790  1.00 90.24           H  
ATOM   2414  HG3 LYS A 159      22.640 -16.003 -32.803  1.00 90.24           H  
ATOM   2415  CD  LYS A 159      23.925 -16.973 -31.363  1.00 90.24           C  
ATOM   2416  HD2 LYS A 159      23.990 -17.924 -31.892  1.00 90.24           H  
ATOM   2417  HD3 LYS A 159      24.889 -16.766 -30.898  1.00 90.24           H  
ATOM   2418  CE  LYS A 159      22.846 -17.054 -30.285  1.00 90.24           C  
ATOM   2419  HE2 LYS A 159      21.915 -17.403 -30.733  1.00 90.24           H  
ATOM   2420  HE3 LYS A 159      22.689 -16.055 -29.879  1.00 90.24           H  
ATOM   2421  NZ  LYS A 159      23.285 -17.963 -29.207  1.00 90.24           N  
ATOM   2422  HZ1 LYS A 159      23.571 -18.862 -29.569  1.00 90.24           H  
ATOM   2423  HZ2 LYS A 159      24.136 -17.599 -28.803  1.00 90.24           H  
ATOM   2424  HZ3 LYS A 159      22.594 -18.070 -28.479  1.00 90.24           H  
ATOM   2425  N   ASN A 160      25.367 -12.653 -33.521  1.00 86.59           N  
ATOM   2426  H   ASN A 160      26.253 -13.054 -33.790  1.00 86.59           H  
ATOM   2427  CA  ASN A 160      25.365 -11.316 -32.935  1.00 86.59           C  
ATOM   2428  HA  ASN A 160      24.387 -11.097 -32.508  1.00 86.59           H  
ATOM   2429  C   ASN A 160      25.678 -10.286 -34.036  1.00 86.59           C  
ATOM   2430  CB  ASN A 160      26.370 -11.289 -31.774  1.00 86.59           C  
ATOM   2431  HB2 ASN A 160      27.367 -11.536 -32.141  1.00 86.59           H  
ATOM   2432  HB3 ASN A 160      26.396 -10.284 -31.352  1.00 86.59           H  
ATOM   2433  O   ASN A 160      26.855  -9.980 -34.264  1.00 86.59           O  
ATOM   2434  CG  ASN A 160      25.974 -12.246 -30.666  1.00 86.59           C  
ATOM   2435  ND2 ASN A 160      26.791 -13.231 -30.361  1.00 86.59           N  
ATOM   2436 HD21 ASN A 160      27.586 -13.460 -30.940  1.00 86.59           H  
ATOM   2437 HD22 ASN A 160      26.428 -13.919 -29.717  1.00 86.59           H  
ATOM   2438  OD1 ASN A 160      24.927 -12.132 -30.059  1.00 86.59           O  
ATOM   2439  N   PRO A 161      24.663  -9.772 -34.755  1.00 85.69           N  
ATOM   2440  CA  PRO A 161      24.874  -8.919 -35.922  1.00 85.69           C  
ATOM   2441  HA  PRO A 161      25.536  -9.426 -36.623  1.00 85.69           H  
ATOM   2442  C   PRO A 161      25.515  -7.562 -35.571  1.00 85.69           C  
ATOM   2443  CB  PRO A 161      23.483  -8.798 -36.556  1.00 85.69           C  
ATOM   2444  HB2 PRO A 161      23.334  -7.846 -37.067  1.00 85.69           H  
ATOM   2445  HB3 PRO A 161      23.336  -9.622 -37.254  1.00 85.69           H  
ATOM   2446  O   PRO A 161      26.062  -6.895 -36.438  1.00 85.69           O  
ATOM   2447  CG  PRO A 161      22.522  -8.960 -35.385  1.00 85.69           C  
ATOM   2448  HG2 PRO A 161      22.454  -8.027 -34.825  1.00 85.69           H  
ATOM   2449  HG3 PRO A 161      21.537  -9.299 -35.708  1.00 85.69           H  
ATOM   2450  CD  PRO A 161      23.240 -10.014 -34.556  1.00 85.69           C  
ATOM   2451  HD2 PRO A 161      22.948  -9.926 -33.509  1.00 85.69           H  
ATOM   2452  HD3 PRO A 161      22.984 -10.998 -34.949  1.00 85.69           H  
ATOM   2453  N   ASP A 162      25.512  -7.150 -34.303  1.00 80.14           N  
ATOM   2454  H   ASP A 162      25.110  -7.751 -33.597  1.00 80.14           H  
ATOM   2455  CA  ASP A 162      26.225  -5.974 -33.790  1.00 80.14           C  
ATOM   2456  HA  ASP A 162      26.077  -5.147 -34.483  1.00 80.14           H  
ATOM   2457  C   ASP A 162      27.743  -6.190 -33.640  1.00 80.14           C  
ATOM   2458  CB  ASP A 162      25.606  -5.583 -32.436  1.00 80.14           C  
ATOM   2459  HB2 ASP A 162      24.537  -5.415 -32.567  1.00 80.14           H  
ATOM   2460  HB3 ASP A 162      26.052  -4.643 -32.109  1.00 80.14           H  
ATOM   2461  O   ASP A 162      28.504  -5.217 -33.634  1.00 80.14           O  
ATOM   2462  CG  ASP A 162      25.817  -6.654 -31.354  1.00 80.14           C  
ATOM   2463  OD1 ASP A 162      25.547  -7.842 -31.653  1.00 80.14           O  
ATOM   2464  OD2 ASP A 162      26.305  -6.299 -30.259  1.00 80.14           O  
ATOM   2465  N   LYS A 163      28.194  -7.449 -33.551  1.00 84.17           N  
ATOM   2466  H   LYS A 163      27.495  -8.177 -33.543  1.00 84.17           H  
ATOM   2467  CA  LYS A 163      29.610  -7.833 -33.406  1.00 84.17           C  
ATOM   2468  HA  LYS A 163      30.196  -6.955 -33.137  1.00 84.17           H  
ATOM   2469  C   LYS A 163      30.214  -8.382 -34.689  1.00 84.17           C  
ATOM   2470  CB  LYS A 163      29.762  -8.876 -32.293  1.00 84.17           C  
ATOM   2471  HB2 LYS A 163      29.160  -9.753 -32.531  1.00 84.17           H  
ATOM   2472  HB3 LYS A 163      30.809  -9.177 -32.240  1.00 84.17           H  
ATOM   2473  O   LYS A 163      31.388  -8.121 -34.950  1.00 84.17           O  
ATOM   2474  CG  LYS A 163      29.341  -8.321 -30.931  1.00 84.17           C  
ATOM   2475  HG2 LYS A 163      29.903  -7.412 -30.717  1.00 84.17           H  
ATOM   2476  HG3 LYS A 163      28.277  -8.088 -30.950  1.00 84.17           H  
ATOM   2477  CD  LYS A 163      29.599  -9.351 -29.831  1.00 84.17           C  
ATOM   2478  HD2 LYS A 163      30.668  -9.550 -29.756  1.00 84.17           H  
ATOM   2479  HD3 LYS A 163      29.070 -10.272 -30.076  1.00 84.17           H  
ATOM   2480  CE  LYS A 163      29.067  -8.780 -28.517  1.00 84.17           C  
ATOM   2481  HE2 LYS A 163      29.637  -7.888 -28.260  1.00 84.17           H  
ATOM   2482  HE3 LYS A 163      28.034  -8.470 -28.680  1.00 84.17           H  
ATOM   2483  NZ  LYS A 163      29.130  -9.785 -27.432  1.00 84.17           N  
ATOM   2484  HZ1 LYS A 163      28.722  -9.406 -26.590  1.00 84.17           H  
ATOM   2485  HZ2 LYS A 163      30.083 -10.072 -27.260  1.00 84.17           H  
ATOM   2486  HZ3 LYS A 163      28.584 -10.593 -27.696  1.00 84.17           H  
ATOM   2487  N   VAL A 164      29.421  -9.116 -35.467  1.00 93.49           N  
ATOM   2488  H   VAL A 164      28.474  -9.280 -35.156  1.00 93.49           H  
ATOM   2489  CA  VAL A 164      29.839  -9.772 -36.707  1.00 93.49           C  
ATOM   2490  HA  VAL A 164      30.866  -9.484 -36.932  1.00 93.49           H  
ATOM   2491  C   VAL A 164      28.935  -9.309 -37.846  1.00 93.49           C  
ATOM   2492  CB  VAL A 164      29.807 -11.301 -36.564  1.00 93.49           C  
ATOM   2493  HB  VAL A 164      28.772 -11.643 -36.546  1.00 93.49           H  
ATOM   2494  O   VAL A 164      27.733  -9.567 -37.842  1.00 93.49           O  
ATOM   2495  CG1 VAL A 164      30.525 -11.941 -37.742  1.00 93.49           C  
ATOM   2496 HG11 VAL A 164      31.575 -11.647 -37.755  1.00 93.49           H  
ATOM   2497 HG12 VAL A 164      30.046 -11.628 -38.671  1.00 93.49           H  
ATOM   2498 HG13 VAL A 164      30.468 -13.025 -37.651  1.00 93.49           H  
ATOM   2499  CG2 VAL A 164      30.472 -11.786 -35.281  1.00 93.49           C  
ATOM   2500 HG21 VAL A 164      31.432 -11.286 -35.150  1.00 93.49           H  
ATOM   2501 HG22 VAL A 164      30.640 -12.861 -35.330  1.00 93.49           H  
ATOM   2502 HG23 VAL A 164      29.823 -11.569 -34.433  1.00 93.49           H  
ATOM   2503  N   PHE A 165      29.491  -8.570 -38.800  1.00 95.28           N  
ATOM   2504  H   PHE A 165      30.496  -8.470 -38.808  1.00 95.28           H  
ATOM   2505  CA  PHE A 165      28.716  -7.818 -39.791  1.00 95.28           C  
ATOM   2506  HA  PHE A 165      27.868  -8.418 -40.120  1.00 95.28           H  
ATOM   2507  C   PHE A 165      29.541  -7.478 -41.028  1.00 95.28           C  
ATOM   2508  CB  PHE A 165      28.176  -6.528 -39.141  1.00 95.28           C  
ATOM   2509  HB2 PHE A 165      27.708  -5.896 -39.896  1.00 95.28           H  
ATOM   2510  HB3 PHE A 165      27.377  -6.817 -38.458  1.00 95.28           H  
ATOM   2511  O   PHE A 165      30.756  -7.658 -41.060  1.00 95.28           O  
ATOM   2512  CG  PHE A 165      29.195  -5.698 -38.382  1.00 95.28           C  
ATOM   2513  CD1 PHE A 165      29.313  -5.832 -36.987  1.00 95.28           C  
ATOM   2514  HD1 PHE A 165      28.669  -6.521 -36.461  1.00 95.28           H  
ATOM   2515  CD2 PHE A 165      30.031  -4.796 -39.064  1.00 95.28           C  
ATOM   2516  HD2 PHE A 165      29.956  -4.696 -40.137  1.00 95.28           H  
ATOM   2517  CE1 PHE A 165      30.276  -5.091 -36.281  1.00 95.28           C  
ATOM   2518  HE1 PHE A 165      30.379  -5.228 -35.215  1.00 95.28           H  
ATOM   2519  CE2 PHE A 165      30.980  -4.042 -38.354  1.00 95.28           C  
ATOM   2520  HE2 PHE A 165      31.632  -3.370 -38.893  1.00 95.28           H  
ATOM   2521  CZ  PHE A 165      31.110  -4.193 -36.963  1.00 95.28           C  
ATOM   2522  HZ  PHE A 165      31.859  -3.636 -36.419  1.00 95.28           H  
ATOM   2523  N   ILE A 166      28.882  -6.911 -42.036  1.00 97.21           N  
ATOM   2524  H   ILE A 166      27.880  -6.812 -41.953  1.00 97.21           H  
ATOM   2525  CA  ILE A 166      29.537  -6.202 -43.130  1.00 97.21           C  
ATOM   2526  HA  ILE A 166      30.607  -6.372 -43.013  1.00 97.21           H  
ATOM   2527  C   ILE A 166      29.308  -4.691 -43.009  1.00 97.21           C  
ATOM   2528  CB  ILE A 166      29.163  -6.775 -44.511  1.00 97.21           C  
ATOM   2529  HB  ILE A 166      29.793  -6.270 -45.243  1.00 97.21           H  
ATOM   2530  O   ILE A 166      28.201  -4.252 -42.703  1.00 97.21           O  
ATOM   2531  CG1 ILE A 166      27.690  -6.518 -44.887  1.00 97.21           C  
ATOM   2532 HG12 ILE A 166      27.035  -7.108 -44.246  1.00 97.21           H  
ATOM   2533 HG13 ILE A 166      27.453  -5.463 -44.752  1.00 97.21           H  
ATOM   2534  CG2 ILE A 166      29.491  -8.279 -44.568  1.00 97.21           C  
ATOM   2535 HG21 ILE A 166      28.790  -8.844 -43.954  1.00 97.21           H  
ATOM   2536 HG22 ILE A 166      29.439  -8.641 -45.594  1.00 97.21           H  
ATOM   2537 HG23 ILE A 166      30.499  -8.450 -44.190  1.00 97.21           H  
ATOM   2538  CD1 ILE A 166      27.385  -6.845 -46.348  1.00 97.21           C  
ATOM   2539 HD11 ILE A 166      28.120  -6.372 -47.000  1.00 97.21           H  
ATOM   2540 HD12 ILE A 166      26.401  -6.447 -46.597  1.00 97.21           H  
ATOM   2541 HD13 ILE A 166      27.390  -7.923 -46.507  1.00 97.21           H  
ATOM   2542  N   ASN A 167      30.336  -3.882 -43.256  1.00 95.13           N  
ATOM   2543  H   ASN A 167      31.210  -4.320 -43.509  1.00 95.13           H  
ATOM   2544  CA  ASN A 167      30.204  -2.443 -43.481  1.00 95.13           C  
ATOM   2545  HA  ASN A 167      29.244  -2.090 -43.103  1.00 95.13           H  
ATOM   2546  C   ASN A 167      30.275  -2.146 -44.979  1.00 95.13           C  
ATOM   2547  CB  ASN A 167      31.322  -1.652 -42.785  1.00 95.13           C  
ATOM   2548  HB2 ASN A 167      32.283  -2.033 -43.132  1.00 95.13           H  
ATOM   2549  HB3 ASN A 167      31.265  -0.613 -43.109  1.00 95.13           H  
ATOM   2550  O   ASN A 167      31.073  -2.745 -45.698  1.00 95.13           O  
ATOM   2551  CG  ASN A 167      31.308  -1.631 -41.272  1.00 95.13           C  
ATOM   2552  ND2 ASN A 167      32.484  -1.572 -40.687  1.00 95.13           N  
ATOM   2553 HD21 ASN A 167      32.541  -1.623 -39.680  1.00 95.13           H  
ATOM   2554 HD22 ASN A 167      33.321  -1.585 -41.252  1.00 95.13           H  
ATOM   2555  OD1 ASN A 167      30.290  -1.583 -40.591  1.00 95.13           O  
ATOM   2556  N   ILE A 168      29.530  -1.135 -45.411  1.00 95.84           N  
ATOM   2557  H   ILE A 168      28.883  -0.715 -44.759  1.00 95.84           H  
ATOM   2558  CA  ILE A 168      29.756  -0.427 -46.669  1.00 95.84           C  
ATOM   2559  HA  ILE A 168      30.445  -0.994 -47.296  1.00 95.84           H  
ATOM   2560  C   ILE A 168      30.406   0.904 -46.319  1.00 95.84           C  
ATOM   2561  CB  ILE A 168      28.436  -0.237 -47.436  1.00 95.84           C  
ATOM   2562  HB  ILE A 168      27.803   0.450 -46.874  1.00 95.84           H  
ATOM   2563  O   ILE A 168      29.861   1.651 -45.508  1.00 95.84           O  
ATOM   2564  CG1 ILE A 168      27.644  -1.554 -47.596  1.00 95.84           C  
ATOM   2565 HG12 ILE A 168      26.720  -1.343 -48.135  1.00 95.84           H  
ATOM   2566 HG13 ILE A 168      27.350  -1.921 -46.613  1.00 95.84           H  
ATOM   2567  CG2 ILE A 168      28.734   0.406 -48.799  1.00 95.84           C  
ATOM   2568 HG21 ILE A 168      27.817   0.464 -49.385  1.00 95.84           H  
ATOM   2569 HG22 ILE A 168      29.120   1.416 -48.658  1.00 95.84           H  
ATOM   2570 HG23 ILE A 168      29.469  -0.182 -49.349  1.00 95.84           H  
ATOM   2571  CD1 ILE A 168      28.378  -2.680 -48.334  1.00 95.84           C  
ATOM   2572 HD11 ILE A 168      29.297  -2.945 -47.811  1.00 95.84           H  
ATOM   2573 HD12 ILE A 168      28.609  -2.376 -49.355  1.00 95.84           H  
ATOM   2574 HD13 ILE A 168      27.737  -3.560 -48.371  1.00 95.84           H  
ATOM   2575  N   VAL A 169      31.574   1.195 -46.882  1.00 84.93           N  
ATOM   2576  H   VAL A 169      31.980   0.530 -47.525  1.00 84.93           H  
ATOM   2577  CA  VAL A 169      32.402   2.333 -46.465  1.00 84.93           C  
ATOM   2578  HA  VAL A 169      31.841   2.952 -45.765  1.00 84.93           H  
ATOM   2579  C   VAL A 169      32.758   3.196 -47.663  1.00 84.93           C  
ATOM   2580  CB  VAL A 169      33.675   1.856 -45.746  1.00 84.93           C  
ATOM   2581  HB  VAL A 169      34.331   1.404 -46.490  1.00 84.93           H  
ATOM   2582  O   VAL A 169      33.162   2.676 -48.700  1.00 84.93           O  
ATOM   2583  CG1 VAL A 169      34.396   3.030 -45.076  1.00 84.93           C  
ATOM   2584 HG11 VAL A 169      33.719   3.535 -44.387  1.00 84.93           H  
ATOM   2585 HG12 VAL A 169      34.751   3.738 -45.825  1.00 84.93           H  
ATOM   2586 HG13 VAL A 169      35.245   2.669 -44.497  1.00 84.93           H  
ATOM   2587  CG2 VAL A 169      33.388   0.811 -44.658  1.00 84.93           C  
ATOM   2588 HG21 VAL A 169      33.031  -0.112 -45.113  1.00 84.93           H  
ATOM   2589 HG22 VAL A 169      34.301   0.580 -44.109  1.00 84.93           H  
ATOM   2590 HG23 VAL A 169      32.636   1.197 -43.969  1.00 84.93           H  
ATOM   2591  N   GLU A 170      32.621   4.511 -47.525  1.00 83.42           N  
ATOM   2592  H   GLU A 170      32.321   4.874 -46.631  1.00 83.42           H  
ATOM   2593  CA  GLU A 170      33.035   5.477 -48.540  1.00 83.42           C  
ATOM   2594  HA  GLU A 170      32.749   5.091 -49.519  1.00 83.42           H  
ATOM   2595  C   GLU A 170      34.555   5.635 -48.556  1.00 83.42           C  
ATOM   2596  CB  GLU A 170      32.284   6.794 -48.326  1.00 83.42           C  
ATOM   2597  HB2 GLU A 170      32.434   7.116 -47.295  1.00 83.42           H  
ATOM   2598  HB3 GLU A 170      31.224   6.584 -48.473  1.00 83.42           H  
ATOM   2599  O   GLU A 170      35.202   5.797 -47.522  1.00 83.42           O  
ATOM   2600  CG  GLU A 170      32.669   7.930 -49.286  1.00 83.42           C  
ATOM   2601  HG2 GLU A 170      32.567   7.574 -50.311  1.00 83.42           H  
ATOM   2602  HG3 GLU A 170      33.709   8.212 -49.120  1.00 83.42           H  
ATOM   2603  CD  GLU A 170      31.767   9.154 -49.059  1.00 83.42           C  
ATOM   2604  OE1 GLU A 170      31.163   9.658 -50.028  1.00 83.42           O  
ATOM   2605  OE2 GLU A 170      31.552   9.542 -47.891  1.00 83.42           O  
ATOM   2606  N   VAL A 171      35.135   5.572 -49.753  1.00 74.92           N  
ATOM   2607  H   VAL A 171      34.539   5.461 -50.561  1.00 74.92           H  
ATOM   2608  CA  VAL A 171      36.587   5.584 -49.963  1.00 74.92           C  
ATOM   2609  HA  VAL A 171      37.047   4.806 -49.354  1.00 74.92           H  
ATOM   2610  C   VAL A 171      37.206   6.903 -49.534  1.00 74.92           C  
ATOM   2611  CB  VAL A 171      36.908   5.310 -51.439  1.00 74.92           C  
ATOM   2612  HB  VAL A 171      36.316   5.983 -52.061  1.00 74.92           H  
ATOM   2613  O   VAL A 171      38.240   6.894 -48.872  1.00 74.92           O  
ATOM   2614  CG1 VAL A 171      38.388   5.492 -51.802  1.00 74.92           C  
ATOM   2615 HG11 VAL A 171      39.017   4.921 -51.120  1.00 74.92           H  
ATOM   2616 HG12 VAL A 171      38.655   6.547 -51.735  1.00 74.92           H  
ATOM   2617 HG13 VAL A 171      38.564   5.168 -52.828  1.00 74.92           H  
ATOM   2618  CG2 VAL A 171      36.549   3.870 -51.801  1.00 74.92           C  
ATOM   2619 HG21 VAL A 171      36.490   3.817 -52.888  1.00 74.92           H  
ATOM   2620 HG22 VAL A 171      37.324   3.193 -51.441  1.00 74.92           H  
ATOM   2621 HG23 VAL A 171      35.581   3.585 -51.387  1.00 74.92           H  
ATOM   2622  N   ASP A 172      36.580   8.015 -49.914  1.00 64.26           N  
ATOM   2623  H   ASP A 172      35.736   7.935 -50.463  1.00 64.26           H  
ATOM   2624  CA  ASP A 172      37.177   9.341 -49.768  1.00 64.26           C  
ATOM   2625  HA  ASP A 172      38.224   9.292 -50.065  1.00 64.26           H  
ATOM   2626  C   ASP A 172      37.147   9.828 -48.312  1.00 64.26           C  
ATOM   2627  CB  ASP A 172      36.463  10.319 -50.719  1.00 64.26           C  
ATOM   2628  HB2 ASP A 172      36.887  11.314 -50.578  1.00 64.26           H  
ATOM   2629  HB3 ASP A 172      35.407  10.363 -50.452  1.00 64.26           H  
ATOM   2630  O   ASP A 172      38.084  10.480 -47.858  1.00 64.26           O  
ATOM   2631  CG  ASP A 172      36.601   9.940 -52.205  1.00 64.26           C  
ATOM   2632  OD1 ASP A 172      37.655   9.387 -52.600  1.00 64.26           O  
ATOM   2633  OD2 ASP A 172      35.638  10.180 -52.965  1.00 64.26           O  
ATOM   2634  N   THR A 173      36.097   9.479 -47.562  1.00 59.15           N  
ATOM   2635  H   THR A 173      35.358   8.943 -47.995  1.00 59.15           H  
ATOM   2636  CA  THR A 173      35.886   9.925 -46.173  1.00 59.15           C  
ATOM   2637  HA  THR A 173      36.512  10.794 -45.970  1.00 59.15           H  
ATOM   2638  C   THR A 173      36.248   8.863 -45.134  1.00 59.15           C  
ATOM   2639  CB  THR A 173      34.421  10.342 -45.969  1.00 59.15           C  
ATOM   2640  HB  THR A 173      34.283  10.675 -44.940  1.00 59.15           H  
ATOM   2641  O   THR A 173      36.421   9.181 -43.960  1.00 59.15           O  
ATOM   2642  CG2 THR A 173      33.991  11.469 -46.907  1.00 59.15           C  
ATOM   2643 HG21 THR A 173      34.653  12.326 -46.779  1.00 59.15           H  
ATOM   2644 HG22 THR A 173      32.971  11.770 -46.664  1.00 59.15           H  
ATOM   2645 HG23 THR A 173      34.022  11.141 -47.946  1.00 59.15           H  
ATOM   2646  OG1 THR A 173      33.596   9.225 -46.206  1.00 59.15           O  
ATOM   2647  HG1 THR A 173      32.819   9.510 -46.693  1.00 59.15           H  
ATOM   2648  N   GLY A 174      36.319   7.585 -45.526  1.00 64.26           N  
ATOM   2649  H   GLY A 174      36.149   7.373 -46.498  1.00 64.26           H  
ATOM   2650  CA  GLY A 174      36.383   6.459 -44.591  1.00 64.26           C  
ATOM   2651  HA2 GLY A 174      37.197   6.624 -43.884  1.00 64.26           H  
ATOM   2652  HA3 GLY A 174      36.582   5.549 -45.156  1.00 64.26           H  
ATOM   2653  C   GLY A 174      35.090   6.246 -43.793  1.00 64.26           C  
ATOM   2654  O   GLY A 174      35.073   5.443 -42.858  1.00 64.26           O  
ATOM   2655  N   GLN A 175      34.007   6.955 -44.127  1.00 71.18           N  
ATOM   2656  H   GLN A 175      34.063   7.585 -44.914  1.00 71.18           H  
ATOM   2657  CA  GLN A 175      32.745   6.890 -43.402  1.00 71.18           C  
ATOM   2658  HA  GLN A 175      32.968   6.940 -42.336  1.00 71.18           H  
ATOM   2659  C   GLN A 175      32.012   5.578 -43.692  1.00 71.18           C  
ATOM   2660  CB  GLN A 175      31.881   8.107 -43.769  1.00 71.18           C  
ATOM   2661  HB2 GLN A 175      32.466   9.014 -43.618  1.00 71.18           H  
ATOM   2662  HB3 GLN A 175      31.599   8.043 -44.820  1.00 71.18           H  
ATOM   2663  O   GLN A 175      31.780   5.224 -44.848  1.00 71.18           O  
ATOM   2664  CG  GLN A 175      30.609   8.200 -42.915  1.00 71.18           C  
ATOM   2665  HG2 GLN A 175      30.889   8.243 -41.863  1.00 71.18           H  
ATOM   2666  HG3 GLN A 175      29.993   7.315 -43.076  1.00 71.18           H  
ATOM   2667  CD  GLN A 175      29.751   9.420 -43.241  1.00 71.18           C  
ATOM   2668  NE2 GLN A 175      28.758   9.715 -42.433  1.00 71.18           N  
ATOM   2669 HE21 GLN A 175      28.227  10.531 -42.700  1.00 71.18           H  
ATOM   2670 HE22 GLN A 175      28.565   9.148 -41.619  1.00 71.18           H  
ATOM   2671  OE1 GLN A 175      29.924  10.131 -44.212  1.00 71.18           O  
ATOM   2672  N   VAL A 176      31.579   4.878 -42.638  1.00 82.42           N  
ATOM   2673  H   VAL A 176      31.841   5.191 -41.714  1.00 82.42           H  
ATOM   2674  CA  VAL A 176      30.636   3.758 -42.770  1.00 82.42           C  
ATOM   2675  HA  VAL A 176      31.006   3.083 -43.542  1.00 82.42           H  
ATOM   2676  C   VAL A 176      29.286   4.315 -43.218  1.00 82.42           C  
ATOM   2677  CB  VAL A 176      30.494   2.945 -41.469  1.00 82.42           C  
ATOM   2678  HB  VAL A 176      30.094   3.586 -40.683  1.00 82.42           H  
ATOM   2679  O   VAL A 176      28.623   5.034 -42.468  1.00 82.42           O  
ATOM   2680  CG1 VAL A 176      29.544   1.756 -41.664  1.00 82.42           C  
ATOM   2681 HG11 VAL A 176      29.889   1.130 -42.487  1.00 82.42           H  
ATOM   2682 HG12 VAL A 176      29.493   1.156 -40.755  1.00 82.42           H  
ATOM   2683 HG13 VAL A 176      28.537   2.101 -41.899  1.00 82.42           H  
ATOM   2684  CG2 VAL A 176      31.844   2.392 -40.993  1.00 82.42           C  
ATOM   2685 HG21 VAL A 176      32.273   1.741 -41.754  1.00 82.42           H  
ATOM   2686 HG22 VAL A 176      32.541   3.206 -40.794  1.00 82.42           H  
ATOM   2687 HG23 VAL A 176      31.708   1.821 -40.075  1.00 82.42           H  
ATOM   2688  N   ILE A 177      28.904   3.978 -44.443  1.00 86.18           N  
ATOM   2689  H   ILE A 177      29.519   3.367 -44.961  1.00 86.18           H  
ATOM   2690  CA  ILE A 177      27.664   4.372 -45.108  1.00 86.18           C  
ATOM   2691  HA  ILE A 177      27.425   5.405 -44.856  1.00 86.18           H  
ATOM   2692  C   ILE A 177      26.490   3.526 -44.625  1.00 86.18           C  
ATOM   2693  CB  ILE A 177      27.871   4.250 -46.634  1.00 86.18           C  
ATOM   2694  HB  ILE A 177      28.201   3.236 -46.859  1.00 86.18           H  
ATOM   2695  O   ILE A 177      25.418   4.065 -44.377  1.00 86.18           O  
ATOM   2696  CG1 ILE A 177      28.959   5.214 -47.161  1.00 86.18           C  
ATOM   2697 HG12 ILE A 177      29.029   5.107 -48.243  1.00 86.18           H  
ATOM   2698 HG13 ILE A 177      29.925   4.919 -46.750  1.00 86.18           H  
ATOM   2699  CG2 ILE A 177      26.569   4.466 -47.407  1.00 86.18           C  
ATOM   2700 HG21 ILE A 177      26.784   4.459 -48.476  1.00 86.18           H  
ATOM   2701 HG22 ILE A 177      25.864   3.662 -47.199  1.00 86.18           H  
ATOM   2702 HG23 ILE A 177      26.114   5.415 -47.121  1.00 86.18           H  
ATOM   2703  CD1 ILE A 177      28.729   6.699 -46.835  1.00 86.18           C  
ATOM   2704 HD11 ILE A 177      28.782   6.868 -45.760  1.00 86.18           H  
ATOM   2705 HD12 ILE A 177      29.501   7.308 -47.305  1.00 86.18           H  
ATOM   2706 HD13 ILE A 177      27.760   7.028 -47.211  1.00 86.18           H  
ATOM   2707  N   ALA A 178      26.710   2.224 -44.453  1.00 91.32           N  
ATOM   2708  H   ALA A 178      27.628   1.859 -44.662  1.00 91.32           H  
ATOM   2709  CA  ALA A 178      25.723   1.288 -43.931  1.00 91.32           C  
ATOM   2710  HA  ALA A 178      25.099   1.782 -43.187  1.00 91.32           H  
ATOM   2711  C   ALA A 178      26.420   0.096 -43.270  1.00 91.32           C  
ATOM   2712  CB  ALA A 178      24.827   0.823 -45.082  1.00 91.32           C  
ATOM   2713  HB1 ALA A 178      24.335   1.681 -45.539  1.00 91.32           H  
ATOM   2714  HB2 ALA A 178      24.057   0.163 -44.683  1.00 91.32           H  
ATOM   2715  HB3 ALA A 178      25.412   0.290 -45.832  1.00 91.32           H  
ATOM   2716  O   ALA A 178      27.581  -0.199 -43.576  1.00 91.32           O  
ATOM   2717  N   ARG A 179      25.714  -0.607 -42.385  1.00 93.16           N  
ATOM   2718  H   ARG A 179      24.781  -0.291 -42.159  1.00 93.16           H  
ATOM   2719  CA  ARG A 179      26.167  -1.862 -41.782  1.00 93.16           C  
ATOM   2720  HA  ARG A 179      26.998  -2.256 -42.366  1.00 93.16           H  
ATOM   2721  C   ARG A 179      25.048  -2.888 -41.808  1.00 93.16           C  
ATOM   2722  CB  ARG A 179      26.647  -1.605 -40.354  1.00 93.16           C  
ATOM   2723  HB2 ARG A 179      27.466  -0.887 -40.383  1.00 93.16           H  
ATOM   2724  HB3 ARG A 179      25.816  -1.172 -39.796  1.00 93.16           H  
ATOM   2725  O   ARG A 179      23.938  -2.601 -41.382  1.00 93.16           O  
ATOM   2726  CG  ARG A 179      27.090  -2.881 -39.623  1.00 93.16           C  
ATOM   2727  HG2 ARG A 179      27.938  -3.319 -40.149  1.00 93.16           H  
ATOM   2728  HG3 ARG A 179      26.287  -3.617 -39.607  1.00 93.16           H  
ATOM   2729  CD  ARG A 179      27.480  -2.569 -38.180  1.00 93.16           C  
ATOM   2730  HD2 ARG A 179      26.669  -2.030 -37.691  1.00 93.16           H  
ATOM   2731  HD3 ARG A 179      27.639  -3.511 -37.655  1.00 93.16           H  
ATOM   2732  NE  ARG A 179      28.717  -1.777 -38.166  1.00 93.16           N  
ATOM   2733  HE  ARG A 179      29.147  -1.632 -39.069  1.00 93.16           H  
ATOM   2734  NH1 ARG A 179      29.020  -1.701 -35.897  1.00 93.16           N  
ATOM   2735 HH11 ARG A 179      29.603  -1.524 -35.091  1.00 93.16           H  
ATOM   2736 HH12 ARG A 179      28.237  -2.331 -35.799  1.00 93.16           H  
ATOM   2737  NH2 ARG A 179      30.507  -0.740 -37.286  1.00 93.16           N  
ATOM   2738 HH21 ARG A 179      30.766  -0.527 -38.239  1.00 93.16           H  
ATOM   2739 HH22 ARG A 179      31.053  -0.439 -36.491  1.00 93.16           H  
ATOM   2740  CZ  ARG A 179      29.405  -1.413 -37.110  1.00 93.16           C  
ATOM   2741  N   TYR A 180      25.368  -4.107 -42.216  1.00 95.28           N  
ATOM   2742  H   TYR A 180      26.324  -4.288 -42.489  1.00 95.28           H  
ATOM   2743  CA  TYR A 180      24.408  -5.203 -42.308  1.00 95.28           C  
ATOM   2744  HA  TYR A 180      23.472  -4.913 -41.829  1.00 95.28           H  
ATOM   2745  C   TYR A 180      24.938  -6.440 -41.587  1.00 95.28           C  
ATOM   2746  CB  TYR A 180      24.105  -5.485 -43.784  1.00 95.28           C  
ATOM   2747  HB2 TYR A 180      23.323  -6.242 -43.838  1.00 95.28           H  
ATOM   2748  HB3 TYR A 180      24.994  -5.902 -44.257  1.00 95.28           H  
ATOM   2749  O   TYR A 180      26.104  -6.793 -41.739  1.00 95.28           O  
ATOM   2750  CG  TYR A 180      23.656  -4.263 -44.567  1.00 95.28           C  
ATOM   2751  CD1 TYR A 180      22.418  -3.664 -44.269  1.00 95.28           C  
ATOM   2752  HD1 TYR A 180      21.795  -4.076 -43.490  1.00 95.28           H  
ATOM   2753  CD2 TYR A 180      24.481  -3.709 -45.567  1.00 95.28           C  
ATOM   2754  HD2 TYR A 180      25.435  -4.160 -45.796  1.00 95.28           H  
ATOM   2755  CE1 TYR A 180      21.992  -2.521 -44.968  1.00 95.28           C  
ATOM   2756  HE1 TYR A 180      21.038  -2.071 -44.736  1.00 95.28           H  
ATOM   2757  CE2 TYR A 180      24.060  -2.562 -46.267  1.00 95.28           C  
ATOM   2758  HE2 TYR A 180      24.677  -2.125 -47.038  1.00 95.28           H  
ATOM   2759  OH  TYR A 180      22.421  -0.863 -46.648  1.00 95.28           O  
ATOM   2760  HH  TYR A 180      21.582  -0.515 -46.337  1.00 95.28           H  
ATOM   2761  CZ  TYR A 180      22.817  -1.967 -45.967  1.00 95.28           C  
ATOM   2762  N   GLY A 181      24.088  -7.108 -40.811  1.00 92.93           N  
ATOM   2763  H   GLY A 181      23.130  -6.790 -40.764  1.00 92.93           H  
ATOM   2764  CA  GLY A 181      24.405  -8.376 -40.145  1.00 92.93           C  
ATOM   2765  HA2 GLY A 181      25.419  -8.695 -40.385  1.00 92.93           H  
ATOM   2766  HA3 GLY A 181      24.355  -8.239 -39.065  1.00 92.93           H  
ATOM   2767  C   GLY A 181      23.445  -9.494 -40.556  1.00 92.93           C  
ATOM   2768  O   GLY A 181      22.462  -9.249 -41.259  1.00 92.93           O  
ATOM   2769  N   ASN A 182      23.712 -10.725 -40.112  1.00 94.13           N  
ATOM   2770  H   ASN A 182      24.504 -10.870 -39.502  1.00 94.13           H  
ATOM   2771  CA  ASN A 182      22.863 -11.881 -40.414  1.00 94.13           C  
ATOM   2772  HA  ASN A 182      22.509 -11.788 -41.441  1.00 94.13           H  
ATOM   2773  C   ASN A 182      21.615 -11.923 -39.511  1.00 94.13           C  
ATOM   2774  CB  ASN A 182      23.687 -13.177 -40.334  1.00 94.13           C  
ATOM   2775  HB2 ASN A 182      24.013 -13.334 -39.306  1.00 94.13           H  
ATOM   2776  HB3 ASN A 182      24.565 -13.105 -40.975  1.00 94.13           H  
ATOM   2777  O   ASN A 182      21.557 -12.653 -38.525  1.00 94.13           O  
ATOM   2778  CG  ASN A 182      22.876 -14.389 -40.773  1.00 94.13           C  
ATOM   2779  ND2 ASN A 182      23.312 -15.578 -40.452  1.00 94.13           N  
ATOM   2780 HD21 ASN A 182      24.066 -15.650 -39.783  1.00 94.13           H  
ATOM   2781 HD22 ASN A 182      22.719 -16.360 -40.690  1.00 94.13           H  
ATOM   2782  OD1 ASN A 182      21.843 -14.295 -41.414  1.00 94.13           O  
ATOM   2783  N   SER A 183      20.589 -11.151 -39.863  1.00 90.41           N  
ATOM   2784  H   SER A 183      20.711 -10.550 -40.665  1.00 90.41           H  
ATOM   2785  CA  SER A 183      19.290 -11.144 -39.170  1.00 90.41           C  
ATOM   2786  HA  SER A 183      19.465 -10.950 -38.112  1.00 90.41           H  
ATOM   2787  C   SER A 183      18.496 -12.456 -39.255  1.00 90.41           C  
ATOM   2788  CB  SER A 183      18.422 -10.017 -39.730  1.00 90.41           C  
ATOM   2789  HB2 SER A 183      18.934  -9.065 -39.589  1.00 90.41           H  
ATOM   2790  HB3 SER A 183      17.476  -9.986 -39.188  1.00 90.41           H  
ATOM   2791  O   SER A 183      17.491 -12.603 -38.565  1.00 90.41           O  
ATOM   2792  OG  SER A 183      18.169 -10.216 -41.113  1.00 90.41           O  
ATOM   2793  HG  SER A 183      17.538  -9.548 -41.390  1.00 90.41           H  
ATOM   2794  N   ALA A 184      18.898 -13.393 -40.116  1.00 91.97           N  
ATOM   2795  H   ALA A 184      19.740 -13.232 -40.649  1.00 91.97           H  
ATOM   2796  CA  ALA A 184      18.196 -14.646 -40.351  1.00 91.97           C  
ATOM   2797  HA  ALA A 184      17.151 -14.532 -40.063  1.00 91.97           H  
ATOM   2798  C   ALA A 184      18.760 -15.802 -39.522  1.00 91.97           C  
ATOM   2799  CB  ALA A 184      18.249 -14.956 -41.847  1.00 91.97           C  
ATOM   2800  HB1 ALA A 184      17.867 -14.107 -42.413  1.00 91.97           H  
ATOM   2801  HB2 ALA A 184      19.287 -15.145 -42.121  1.00 91.97           H  
ATOM   2802  HB3 ALA A 184      17.649 -15.839 -42.068  1.00 91.97           H  
ATOM   2803  O   ALA A 184      18.277 -16.920 -39.688  1.00 91.97           O  
ATOM   2804  N   PHE A 185      19.773 -15.563 -38.677  1.00 93.65           N  
ATOM   2805  H   PHE A 185      20.123 -14.621 -38.581  1.00 93.65           H  
ATOM   2806  CA  PHE A 185      20.348 -16.601 -37.828  1.00 93.65           C  
ATOM   2807  HA  PHE A 185      20.778 -17.358 -38.482  1.00 93.65           H  
ATOM   2808  C   PHE A 185      19.264 -17.260 -36.962  1.00 93.65           C  
ATOM   2809  CB  PHE A 185      21.480 -16.035 -36.963  1.00 93.65           C  
ATOM   2810  HB2 PHE A 185      21.080 -15.269 -36.299  1.00 93.65           H  
ATOM   2811  HB3 PHE A 185      22.220 -15.559 -37.607  1.00 93.65           H  
ATOM   2812  O   PHE A 185      18.506 -16.583 -36.268  1.00 93.65           O  
ATOM   2813  CG  PHE A 185      22.162 -17.108 -36.133  1.00 93.65           C  
ATOM   2814  CD1 PHE A 185      21.615 -17.501 -34.897  1.00 93.65           C  
ATOM   2815  HD1 PHE A 185      20.728 -17.013 -34.520  1.00 93.65           H  
ATOM   2816  CD2 PHE A 185      23.307 -17.758 -36.626  1.00 93.65           C  
ATOM   2817  HD2 PHE A 185      23.706 -17.487 -37.592  1.00 93.65           H  
ATOM   2818  CE1 PHE A 185      22.207 -18.540 -34.160  1.00 93.65           C  
ATOM   2819  HE1 PHE A 185      21.770 -18.857 -33.224  1.00 93.65           H  
ATOM   2820  CE2 PHE A 185      23.919 -18.776 -35.875  1.00 93.65           C  
ATOM   2821  HE2 PHE A 185      24.800 -19.272 -36.255  1.00 93.65           H  
ATOM   2822  CZ  PHE A 185      23.365 -19.168 -34.645  1.00 93.65           C  
ATOM   2823  HZ  PHE A 185      23.815 -19.970 -34.078  1.00 93.65           H  
ATOM   2824  N   ALA A 186      19.200 -18.588 -36.997  1.00 91.37           N  
ATOM   2825  H   ALA A 186      19.878 -19.077 -37.563  1.00 91.37           H  
ATOM   2826  CA  ALA A 186      18.222 -19.372 -36.257  1.00 91.37           C  
ATOM   2827  HA  ALA A 186      17.986 -18.860 -35.325  1.00 91.37           H  
ATOM   2828  C   ALA A 186      18.791 -20.757 -35.919  1.00 91.37           C  
ATOM   2829  CB  ALA A 186      16.940 -19.464 -37.097  1.00 91.37           C  
ATOM   2830  HB1 ALA A 186      16.172 -20.005 -36.545  1.00 91.37           H  
ATOM   2831  HB2 ALA A 186      16.572 -18.462 -37.317  1.00 91.37           H  
ATOM   2832  HB3 ALA A 186      17.141 -19.981 -38.035  1.00 91.37           H  
ATOM   2833  O   ALA A 186      19.084 -21.559 -36.809  1.00 91.37           O  
ATOM   2834  N   ASP A 187      18.897 -21.058 -34.626  1.00 88.42           N  
ATOM   2835  H   ASP A 187      18.606 -20.384 -33.932  1.00 88.42           H  
ATOM   2836  CA  ASP A 187      19.393 -22.326 -34.074  1.00 88.42           C  
ATOM   2837  HA  ASP A 187      20.020 -22.798 -34.830  1.00 88.42           H  
ATOM   2838  C   ASP A 187      18.274 -23.348 -33.783  1.00 88.42           C  
ATOM   2839  CB  ASP A 187      20.299 -22.040 -32.861  1.00 88.42           C  
ATOM   2840  HB2 ASP A 187      21.134 -21.425 -33.195  1.00 88.42           H  
ATOM   2841  HB3 ASP A 187      20.715 -22.982 -32.502  1.00 88.42           H  
ATOM   2842  O   ASP A 187      18.483 -24.362 -33.115  1.00 88.42           O  
ATOM   2843  CG  ASP A 187      19.611 -21.319 -31.692  1.00 88.42           C  
ATOM   2844  OD1 ASP A 187      18.434 -20.918 -31.846  1.00 88.42           O  
ATOM   2845  OD2 ASP A 187      20.306 -21.121 -30.670  1.00 88.42           O  
ATOM   2846  N   VAL A 188      17.084 -23.122 -34.343  1.00 85.17           N  
ATOM   2847  H   VAL A 188      16.994 -22.280 -34.893  1.00 85.17           H  
ATOM   2848  CA  VAL A 188      15.916 -24.005 -34.224  1.00 85.17           C  
ATOM   2849  HA  VAL A 188      16.031 -24.586 -33.309  1.00 85.17           H  
ATOM   2850  C   VAL A 188      15.831 -24.998 -35.383  1.00 85.17           C  
ATOM   2851  CB  VAL A 188      14.611 -23.201 -34.080  1.00 85.17           C  
ATOM   2852  HB  VAL A 188      13.788 -23.910 -33.988  1.00 85.17           H  
ATOM   2853  O   VAL A 188      16.216 -24.694 -36.507  1.00 85.17           O  
ATOM   2854  CG1 VAL A 188      14.635 -22.349 -32.806  1.00 85.17           C  
ATOM   2855 HG11 VAL A 188      13.676 -21.849 -32.673  1.00 85.17           H  
ATOM   2856 HG12 VAL A 188      14.827 -22.982 -31.939  1.00 85.17           H  
ATOM   2857 HG13 VAL A 188      15.420 -21.595 -32.861  1.00 85.17           H  
ATOM   2858  CG2 VAL A 188      14.319 -22.291 -35.280  1.00 85.17           C  
ATOM   2859 HG21 VAL A 188      14.274 -22.872 -36.201  1.00 85.17           H  
ATOM   2860 HG22 VAL A 188      13.360 -21.792 -35.136  1.00 85.17           H  
ATOM   2861 HG23 VAL A 188      15.097 -21.533 -35.368  1.00 85.17           H  
ATOM   2862  N   GLY A 189      15.297 -26.195 -35.130  1.00 82.65           N  
ATOM   2863  H   GLY A 189      14.986 -26.396 -34.190  1.00 82.65           H  
ATOM   2864  CA  GLY A 189      15.078 -27.204 -36.177  1.00 82.65           C  
ATOM   2865  HA2 GLY A 189      14.675 -26.714 -37.064  1.00 82.65           H  
ATOM   2866  HA3 GLY A 189      14.339 -27.925 -35.828  1.00 82.65           H  
ATOM   2867  C   GLY A 189      16.329 -27.986 -36.601  1.00 82.65           C  
ATOM   2868  O   GLY A 189      16.298 -28.668 -37.623  1.00 82.65           O  
ATOM   2869  N   PHE A 190      17.427 -27.919 -35.836  1.00 83.88           N  
ATOM   2870  H   PHE A 190      17.423 -27.306 -35.033  1.00 83.88           H  
ATOM   2871  CA  PHE A 190      18.639 -28.697 -36.117  1.00 83.88           C  
ATOM   2872  HA  PHE A 190      18.994 -28.370 -37.094  1.00 83.88           H  
ATOM   2873  C   PHE A 190      18.355 -30.213 -36.181  1.00 83.88           C  
ATOM   2874  CB  PHE A 190      19.729 -28.386 -35.073  1.00 83.88           C  
ATOM   2875  HB2 PHE A 190      19.928 -27.315 -35.084  1.00 83.88           H  
ATOM   2876  HB3 PHE A 190      19.351 -28.638 -34.082  1.00 83.88           H  
ATOM   2877  O   PHE A 190      17.666 -30.735 -35.298  1.00 83.88           O  
ATOM   2878  CG  PHE A 190      21.038 -29.131 -35.300  1.00 83.88           C  
ATOM   2879  CD1 PHE A 190      21.234 -30.420 -34.764  1.00 83.88           C  
ATOM   2880  HD1 PHE A 190      20.468 -30.869 -34.149  1.00 83.88           H  
ATOM   2881  CD2 PHE A 190      22.050 -28.556 -36.091  1.00 83.88           C  
ATOM   2882  HD2 PHE A 190      21.935 -27.552 -36.471  1.00 83.88           H  
ATOM   2883  CE1 PHE A 190      22.423 -31.126 -35.031  1.00 83.88           C  
ATOM   2884  HE1 PHE A 190      22.577 -32.112 -34.618  1.00 83.88           H  
ATOM   2885  CE2 PHE A 190      23.212 -29.280 -36.400  1.00 83.88           C  
ATOM   2886  HE2 PHE A 190      23.962 -28.841 -37.043  1.00 83.88           H  
ATOM   2887  CZ  PHE A 190      23.408 -30.561 -35.859  1.00 83.88           C  
ATOM   2888  HZ  PHE A 190      24.313 -31.109 -36.077  1.00 83.88           H  
ATOM   2889  N   PRO A 191      18.910 -30.952 -37.167  1.00 83.71           N  
ATOM   2890  CA  PRO A 191      19.864 -30.523 -38.201  1.00 83.71           C  
ATOM   2891  HA  PRO A 191      20.447 -29.661 -37.874  1.00 83.71           H  
ATOM   2892  C   PRO A 191      19.234 -30.159 -39.560  1.00 83.71           C  
ATOM   2893  CB  PRO A 191      20.818 -31.714 -38.325  1.00 83.71           C  
ATOM   2894  HB2 PRO A 191      21.521 -31.702 -37.492  1.00 83.71           H  
ATOM   2895  HB3 PRO A 191      21.363 -31.743 -39.268  1.00 83.71           H  
ATOM   2896  O   PRO A 191      19.940 -30.160 -40.563  1.00 83.71           O  
ATOM   2897  CG  PRO A 191      19.877 -32.904 -38.169  1.00 83.71           C  
ATOM   2898  HG2 PRO A 191      19.375 -33.101 -39.116  1.00 83.71           H  
ATOM   2899  HG3 PRO A 191      20.407 -33.791 -37.821  1.00 83.71           H  
ATOM   2900  CD  PRO A 191      18.861 -32.409 -37.139  1.00 83.71           C  
ATOM   2901  HD2 PRO A 191      19.150 -32.761 -36.148  1.00 83.71           H  
ATOM   2902  HD3 PRO A 191      17.861 -32.767 -37.385  1.00 83.71           H  
ATOM   2903  N   ASP A 192      17.924 -29.907 -39.640  1.00 86.28           N  
ATOM   2904  H   ASP A 192      17.387 -29.787 -38.793  1.00 86.28           H  
ATOM   2905  CA  ASP A 192      17.194 -29.764 -40.906  1.00 86.28           C  
ATOM   2906  HA  ASP A 192      17.773 -30.230 -41.703  1.00 86.28           H  
ATOM   2907  C   ASP A 192      16.943 -28.285 -41.281  1.00 86.28           C  
ATOM   2908  CB  ASP A 192      15.885 -30.570 -40.817  1.00 86.28           C  
ATOM   2909  HB2 ASP A 192      15.255 -30.149 -40.032  1.00 86.28           H  
ATOM   2910  HB3 ASP A 192      16.126 -31.596 -40.537  1.00 86.28           H  
ATOM   2911  O   ASP A 192      16.063 -27.638 -40.703  1.00 86.28           O  
ATOM   2912  CG  ASP A 192      15.093 -30.605 -42.129  1.00 86.28           C  
ATOM   2913  OD1 ASP A 192      15.582 -30.045 -43.141  1.00 86.28           O  
ATOM   2914  OD2 ASP A 192      13.985 -31.193 -42.105  1.00 86.28           O  
ATOM   2915  N   PRO A 193      17.634 -27.725 -42.298  1.00 85.71           N  
ATOM   2916  CA  PRO A 193      17.351 -26.377 -42.795  1.00 85.71           C  
ATOM   2917  HA  PRO A 193      17.586 -25.652 -42.016  1.00 85.71           H  
ATOM   2918  C   PRO A 193      15.895 -26.166 -43.234  1.00 85.71           C  
ATOM   2919  CB  PRO A 193      18.299 -26.164 -43.979  1.00 85.71           C  
ATOM   2920  HB2 PRO A 193      18.636 -25.129 -44.039  1.00 85.71           H  
ATOM   2921  HB3 PRO A 193      17.812 -26.458 -44.908  1.00 85.71           H  
ATOM   2922  O   PRO A 193      15.414 -25.029 -43.215  1.00 85.71           O  
ATOM   2923  CG  PRO A 193      19.453 -27.119 -43.702  1.00 85.71           C  
ATOM   2924  HG2 PRO A 193      20.153 -26.651 -43.009  1.00 85.71           H  
ATOM   2925  HG3 PRO A 193      19.962 -27.418 -44.619  1.00 85.71           H  
ATOM   2926  CD  PRO A 193      18.755 -28.298 -43.032  1.00 85.71           C  
ATOM   2927  HD2 PRO A 193      19.464 -28.803 -42.376  1.00 85.71           H  
ATOM   2928  HD3 PRO A 193      18.378 -28.989 -43.785  1.00 85.71           H  
ATOM   2929  N   ALA A 194      15.175 -27.224 -43.628  1.00 85.93           N  
ATOM   2930  H   ALA A 194      15.567 -28.152 -43.557  1.00 85.93           H  
ATOM   2931  CA  ALA A 194      13.765 -27.124 -43.999  1.00 85.93           C  
ATOM   2932  HA  ALA A 194      13.655 -26.307 -44.712  1.00 85.93           H  
ATOM   2933  C   ALA A 194      12.857 -26.801 -42.799  1.00 85.93           C  
ATOM   2934  CB  ALA A 194      13.334 -28.417 -44.698  1.00 85.93           C  
ATOM   2935  HB1 ALA A 194      14.034 -28.665 -45.496  1.00 85.93           H  
ATOM   2936  HB2 ALA A 194      12.337 -28.288 -45.120  1.00 85.93           H  
ATOM   2937  HB3 ALA A 194      13.302 -29.238 -43.981  1.00 85.93           H  
ATOM   2938  O   ALA A 194      11.760 -26.283 -42.993  1.00 85.93           O  
ATOM   2939  N   GLN A 195      13.323 -27.032 -41.567  1.00 88.31           N  
ATOM   2940  H   GLN A 195      14.237 -27.450 -41.468  1.00 88.31           H  
ATOM   2941  CA  GLN A 195      12.608 -26.702 -40.327  1.00 88.31           C  
ATOM   2942  HA  GLN A 195      11.539 -26.682 -40.541  1.00 88.31           H  
ATOM   2943  C   GLN A 195      12.940 -25.303 -39.787  1.00 88.31           C  
ATOM   2944  CB  GLN A 195      12.841 -27.797 -39.278  1.00 88.31           C  
ATOM   2945  HB2 GLN A 195      13.908 -27.909 -39.088  1.00 88.31           H  
ATOM   2946  HB3 GLN A 195      12.347 -27.517 -38.348  1.00 88.31           H  
ATOM   2947  O   GLN A 195      12.607 -24.982 -38.650  1.00 88.31           O  
ATOM   2948  CG  GLN A 195      12.255 -29.128 -39.754  1.00 88.31           C  
ATOM   2949  HG2 GLN A 195      12.756 -29.434 -40.673  1.00 88.31           H  
ATOM   2950  HG3 GLN A 195      11.195 -29.004 -39.972  1.00 88.31           H  
ATOM   2951  CD  GLN A 195      12.401 -30.245 -38.733  1.00 88.31           C  
ATOM   2952  NE2 GLN A 195      12.400 -31.474 -39.190  1.00 88.31           N  
ATOM   2953 HE21 GLN A 195      12.582 -31.593 -40.176  1.00 88.31           H  
ATOM   2954 HE22 GLN A 195      12.631 -32.181 -38.507  1.00 88.31           H  
ATOM   2955  OE1 GLN A 195      12.490 -30.058 -37.530  1.00 88.31           O  
ATOM   2956  N   GLY A 196      13.577 -24.457 -40.601  1.00 84.17           N  
ATOM   2957  H   GLY A 196      13.843 -24.793 -41.516  1.00 84.17           H  
ATOM   2958  CA  GLY A 196      13.882 -23.068 -40.251  1.00 84.17           C  
ATOM   2959  HA2 GLY A 196      13.729 -22.442 -41.130  1.00 84.17           H  
ATOM   2960  HA3 GLY A 196      13.199 -22.723 -39.474  1.00 84.17           H  
ATOM   2961  C   GLY A 196      15.306 -22.827 -39.750  1.00 84.17           C  
ATOM   2962  O   GLY A 196      15.665 -21.674 -39.553  1.00 84.17           O  
ATOM   2963  N   MET A 197      16.141 -23.864 -39.621  1.00 91.29           N  
ATOM   2964  H   MET A 197      15.770 -24.797 -39.725  1.00 91.29           H  
ATOM   2965  CA  MET A 197      17.534 -23.722 -39.181  1.00 91.29           C  
ATOM   2966  HA  MET A 197      17.534 -23.227 -38.210  1.00 91.29           H  
ATOM   2967  C   MET A 197      18.367 -22.880 -40.162  1.00 91.29           C  
ATOM   2968  CB  MET A 197      18.153 -25.114 -39.007  1.00 91.29           C  
ATOM   2969  HB2 MET A 197      17.535 -25.728 -38.352  1.00 91.29           H  
ATOM   2970  HB3 MET A 197      18.180 -25.604 -39.980  1.00 91.29           H  
ATOM   2971  O   MET A 197      18.420 -23.162 -41.368  1.00 91.29           O  
ATOM   2972  CG  MET A 197      19.570 -25.050 -38.430  1.00 91.29           C  
ATOM   2973  HG2 MET A 197      20.172 -24.338 -38.995  1.00 91.29           H  
ATOM   2974  HG3 MET A 197      19.509 -24.702 -37.399  1.00 91.29           H  
ATOM   2975  SD  MET A 197      20.434 -26.636 -38.461  1.00 91.29           S  
ATOM   2976  CE  MET A 197      20.671 -26.871 -40.235  1.00 91.29           C  
ATOM   2977  HE1 MET A 197      21.270 -26.055 -40.637  1.00 91.29           H  
ATOM   2978  HE2 MET A 197      19.701 -26.900 -40.733  1.00 91.29           H  
ATOM   2979  HE3 MET A 197      21.170 -27.824 -40.412  1.00 91.29           H  
ATOM   2980  N   ARG A 198      19.057 -21.865 -39.642  1.00 92.79           N  
ATOM   2981  H   ARG A 198      18.964 -21.710 -38.649  1.00 92.79           H  
ATOM   2982  CA  ARG A 198      19.920 -20.928 -40.377  1.00 92.79           C  
ATOM   2983  HA  ARG A 198      20.276 -21.364 -41.310  1.00 92.79           H  
ATOM   2984  C   ARG A 198      21.159 -20.631 -39.533  1.00 92.79           C  
ATOM   2985  CB  ARG A 198      19.134 -19.645 -40.682  1.00 92.79           C  
ATOM   2986  HB2 ARG A 198      19.813 -18.898 -41.094  1.00 92.79           H  
ATOM   2987  HB3 ARG A 198      18.755 -19.273 -39.731  1.00 92.79           H  
ATOM   2988  O   ARG A 198      21.192 -19.686 -38.757  1.00 92.79           O  
ATOM   2989  CG  ARG A 198      17.934 -19.792 -41.628  1.00 92.79           C  
ATOM   2990  HG2 ARG A 198      17.212 -20.487 -41.200  1.00 92.79           H  
ATOM   2991  HG3 ARG A 198      17.450 -18.819 -41.717  1.00 92.79           H  
ATOM   2992  CD  ARG A 198      18.344 -20.270 -43.023  1.00 92.79           C  
ATOM   2993  HD2 ARG A 198      19.064 -19.560 -43.430  1.00 92.79           H  
ATOM   2994  HD3 ARG A 198      18.850 -21.232 -42.944  1.00 92.79           H  
ATOM   2995  NE  ARG A 198      17.181 -20.384 -43.925  1.00 92.79           N  
ATOM   2996  HE  ARG A 198      16.950 -19.556 -44.456  1.00 92.79           H  
ATOM   2997  NH1 ARG A 198      16.599 -22.538 -43.386  1.00 92.79           N  
ATOM   2998 HH11 ARG A 198      15.989 -23.340 -43.449  1.00 92.79           H  
ATOM   2999 HH12 ARG A 198      17.309 -22.553 -42.667  1.00 92.79           H  
ATOM   3000  NH2 ARG A 198      15.388 -21.426 -44.877  1.00 92.79           N  
ATOM   3001 HH21 ARG A 198      14.792 -22.240 -44.924  1.00 92.79           H  
ATOM   3002 HH22 ARG A 198      15.169 -20.585 -45.391  1.00 92.79           H  
ATOM   3003  CZ  ARG A 198      16.400 -21.442 -44.057  1.00 92.79           C  
ATOM   3004  N   LEU A 199      22.149 -21.502 -39.665  1.00 93.96           N  
ATOM   3005  H   LEU A 199      22.033 -22.214 -40.372  1.00 93.96           H  
ATOM   3006  CA  LEU A 199      23.424 -21.455 -38.962  1.00 93.96           C  
ATOM   3007  HA  LEU A 199      23.399 -20.685 -38.191  1.00 93.96           H  
ATOM   3008  C   LEU A 199      24.512 -21.020 -39.954  1.00 93.96           C  
ATOM   3009  CB  LEU A 199      23.644 -22.820 -38.286  1.00 93.96           C  
ATOM   3010  HB2 LEU A 199      24.662 -22.843 -37.895  1.00 93.96           H  
ATOM   3011  HB3 LEU A 199      23.550 -23.597 -39.044  1.00 93.96           H  
ATOM   3012  O   LEU A 199      24.496 -19.878 -40.404  1.00 93.96           O  
ATOM   3013  CG  LEU A 199      22.673 -23.148 -37.134  1.00 93.96           C  
ATOM   3014  HG  LEU A 199      21.652 -23.176 -37.515  1.00 93.96           H  
ATOM   3015  CD1 LEU A 199      22.995 -24.525 -36.549  1.00 93.96           C  
ATOM   3016 HD11 LEU A 199      24.050 -24.593 -36.284  1.00 93.96           H  
ATOM   3017 HD12 LEU A 199      22.742 -25.296 -37.276  1.00 93.96           H  
ATOM   3018 HD13 LEU A 199      22.388 -24.699 -35.660  1.00 93.96           H  
ATOM   3019  CD2 LEU A 199      22.736 -22.114 -36.016  1.00 93.96           C  
ATOM   3020 HD21 LEU A 199      22.242 -21.196 -36.337  1.00 93.96           H  
ATOM   3021 HD22 LEU A 199      23.773 -21.896 -35.761  1.00 93.96           H  
ATOM   3022 HD23 LEU A 199      22.221 -22.477 -35.127  1.00 93.96           H  
ATOM   3023  N   ALA A 200      25.412 -21.916 -40.368  1.00 94.21           N  
ATOM   3024  H   ALA A 200      25.415 -22.838 -39.954  1.00 94.21           H  
ATOM   3025  CA  ALA A 200      26.410 -21.612 -41.398  1.00 94.21           C  
ATOM   3026  HA  ALA A 200      26.764 -20.593 -41.246  1.00 94.21           H  
ATOM   3027  C   ALA A 200      25.864 -21.677 -42.842  1.00 94.21           C  
ATOM   3028  CB  ALA A 200      27.609 -22.539 -41.198  1.00 94.21           C  
ATOM   3029  HB1 ALA A 200      28.403 -22.216 -41.871  1.00 94.21           H  
ATOM   3030  HB2 ALA A 200      27.980 -22.470 -40.176  1.00 94.21           H  
ATOM   3031  HB3 ALA A 200      27.345 -23.572 -41.424  1.00 94.21           H  
ATOM   3032  O   ALA A 200      26.525 -21.227 -43.773  1.00 94.21           O  
ATOM   3033  N   ASN A 201      24.658 -22.219 -43.048  1.00 93.52           N  
ATOM   3034  H   ASN A 201      24.119 -22.499 -42.241  1.00 93.52           H  
ATOM   3035  CA  ASN A 201      23.980 -22.220 -44.344  1.00 93.52           C  
ATOM   3036  HA  ASN A 201      24.689 -22.562 -45.099  1.00 93.52           H  
ATOM   3037  C   ASN A 201      23.555 -20.798 -44.731  1.00 93.52           C  
ATOM   3038  CB  ASN A 201      22.803 -23.214 -44.337  1.00 93.52           C  
ATOM   3039  HB2 ASN A 201      23.200 -24.223 -44.220  1.00 93.52           H  
ATOM   3040  HB3 ASN A 201      22.299 -23.164 -45.302  1.00 93.52           H  
ATOM   3041  O   ASN A 201      22.591 -20.259 -44.185  1.00 93.52           O  
ATOM   3042  CG  ASN A 201      21.795 -23.036 -43.216  1.00 93.52           C  
ATOM   3043  ND2 ASN A 201      20.517 -23.069 -43.511  1.00 93.52           N  
ATOM   3044 HD21 ASN A 201      20.228 -23.088 -44.478  1.00 93.52           H  
ATOM   3045 HD22 ASN A 201      19.877 -23.080 -42.729  1.00 93.52           H  
ATOM   3046  OD1 ASN A 201      22.130 -22.988 -42.044  1.00 93.52           O  
ATOM   3047  N   MET A 202      24.275 -20.212 -45.685  1.00 96.36           N  
ATOM   3048  H   MET A 202      25.023 -20.733 -46.119  1.00 96.36           H  
ATOM   3049  CA  MET A 202      24.132 -18.818 -46.064  1.00 96.36           C  
ATOM   3050  HA  MET A 202      24.203 -18.239 -45.143  1.00 96.36           H  
ATOM   3051  C   MET A 202      22.772 -18.529 -46.703  1.00 96.36           C  
ATOM   3052  CB  MET A 202      25.269 -18.378 -46.995  1.00 96.36           C  
ATOM   3053  HB2 MET A 202      25.113 -17.324 -47.227  1.00 96.36           H  
ATOM   3054  HB3 MET A 202      25.225 -18.953 -47.919  1.00 96.36           H  
ATOM   3055  O   MET A 202      22.205 -19.345 -47.439  1.00 96.36           O  
ATOM   3056  CG  MET A 202      26.664 -18.507 -46.372  1.00 96.36           C  
ATOM   3057  HG2 MET A 202      26.854 -19.547 -46.104  1.00 96.36           H  
ATOM   3058  HG3 MET A 202      26.691 -17.913 -45.458  1.00 96.36           H  
ATOM   3059  SD  MET A 202      28.000 -17.932 -47.450  1.00 96.36           S  
ATOM   3060  CE  MET A 202      28.154 -19.370 -48.542  1.00 96.36           C  
ATOM   3061  HE1 MET A 202      28.471 -20.237 -47.962  1.00 96.36           H  
ATOM   3062  HE2 MET A 202      28.896 -19.166 -49.313  1.00 96.36           H  
ATOM   3063  HE3 MET A 202      27.195 -19.579 -49.017  1.00 96.36           H  
ATOM   3064  N   VAL A 203      22.262 -17.332 -46.436  1.00 95.14           N  
ATOM   3065  H   VAL A 203      22.778 -16.733 -45.808  1.00 95.14           H  
ATOM   3066  CA  VAL A 203      21.038 -16.786 -47.023  1.00 95.14           C  
ATOM   3067  HA  VAL A 203      20.626 -17.508 -47.728  1.00 95.14           H  
ATOM   3068  C   VAL A 203      21.348 -15.523 -47.802  1.00 95.14           C  
ATOM   3069  CB  VAL A 203      19.963 -16.498 -45.966  1.00 95.14           C  
ATOM   3070  HB  VAL A 203      19.133 -15.988 -46.456  1.00 95.14           H  
ATOM   3071  O   VAL A 203      22.272 -14.783 -47.471  1.00 95.14           O  
ATOM   3072  CG1 VAL A 203      19.419 -17.798 -45.375  1.00 95.14           C  
ATOM   3073 HG11 VAL A 203      20.229 -18.337 -44.883  1.00 95.14           H  
ATOM   3074 HG12 VAL A 203      18.644 -17.561 -44.646  1.00 95.14           H  
ATOM   3075 HG13 VAL A 203      19.003 -18.418 -46.170  1.00 95.14           H  
ATOM   3076  CG2 VAL A 203      20.468 -15.609 -44.834  1.00 95.14           C  
ATOM   3077 HG21 VAL A 203      19.617 -15.231 -44.268  1.00 95.14           H  
ATOM   3078 HG22 VAL A 203      21.000 -14.752 -45.248  1.00 95.14           H  
ATOM   3079 HG23 VAL A 203      21.141 -16.153 -44.171  1.00 95.14           H  
ATOM   3080  N   GLN A 204      20.563 -15.274 -48.845  1.00 96.39           N  
ATOM   3081  H   GLN A 204      19.796 -15.899 -49.051  1.00 96.39           H  
ATOM   3082  CA  GLN A 204      20.721 -14.090 -49.674  1.00 96.39           C  
ATOM   3083  HA  GLN A 204      21.785 -13.864 -49.751  1.00 96.39           H  
ATOM   3084  C   GLN A 204      20.040 -12.883 -49.039  1.00 96.39           C  
ATOM   3085  CB  GLN A 204      20.206 -14.394 -51.080  1.00 96.39           C  
ATOM   3086  HB2 GLN A 204      20.694 -15.312 -51.405  1.00 96.39           H  
ATOM   3087  HB3 GLN A 204      19.130 -14.564 -51.050  1.00 96.39           H  
ATOM   3088  O   GLN A 204      18.878 -12.945 -48.633  1.00 96.39           O  
ATOM   3089  CG  GLN A 204      20.514 -13.281 -52.093  1.00 96.39           C  
ATOM   3090  HG2 GLN A 204      21.529 -12.914 -51.943  1.00 96.39           H  
ATOM   3091  HG3 GLN A 204      19.823 -12.451 -51.944  1.00 96.39           H  
ATOM   3092  CD  GLN A 204      20.396 -13.782 -53.528  1.00 96.39           C  
ATOM   3093  NE2 GLN A 204      20.687 -12.962 -54.509  1.00 96.39           N  
ATOM   3094 HE21 GLN A 204      21.043 -12.033 -54.335  1.00 96.39           H  
ATOM   3095 HE22 GLN A 204      20.609 -13.357 -55.436  1.00 96.39           H  
ATOM   3096  OE1 GLN A 204      20.057 -14.922 -53.784  1.00 96.39           O  
ATOM   3097  N   TYR A 205      20.773 -11.781 -49.020  1.00 97.56           N  
ATOM   3098  H   TYR A 205      21.726 -11.844 -49.349  1.00 97.56           H  
ATOM   3099  CA  TYR A 205      20.350 -10.469 -48.578  1.00 97.56           C  
ATOM   3100  HA  TYR A 205      19.342 -10.531 -48.170  1.00 97.56           H  
ATOM   3101  C   TYR A 205      20.341  -9.485 -49.738  1.00 97.56           C  
ATOM   3102  CB  TYR A 205      21.292  -9.984 -47.476  1.00 97.56           C  
ATOM   3103  HB2 TYR A 205      22.324 -10.197 -47.755  1.00 97.56           H  
ATOM   3104  HB3 TYR A 205      21.201  -8.902 -47.378  1.00 97.56           H  
ATOM   3105  O   TYR A 205      21.130  -9.603 -50.680  1.00 97.56           O  
ATOM   3106  CG  TYR A 205      20.981 -10.605 -46.141  1.00 97.56           C  
ATOM   3107  CD1 TYR A 205      19.931 -10.062 -45.383  1.00 97.56           C  
ATOM   3108  HD1 TYR A 205      19.370  -9.218 -45.757  1.00 97.56           H  
ATOM   3109  CD2 TYR A 205      21.700 -11.724 -45.677  1.00 97.56           C  
ATOM   3110  HD2 TYR A 205      22.497 -12.145 -46.272  1.00 97.56           H  
ATOM   3111  CE1 TYR A 205      19.593 -10.632 -44.151  1.00 97.56           C  
ATOM   3112  HE1 TYR A 205      18.777 -10.220 -43.575  1.00 97.56           H  
ATOM   3113  CE2 TYR A 205      21.372 -12.287 -44.428  1.00 97.56           C  
ATOM   3114  HE2 TYR A 205      21.916 -13.131 -44.031  1.00 97.56           H  
ATOM   3115  OH  TYR A 205      19.955 -12.275 -42.495  1.00 97.56           O  
ATOM   3116  HH  TYR A 205      19.254 -11.758 -42.091  1.00 97.56           H  
ATOM   3117  CZ  TYR A 205      20.311 -11.743 -43.679  1.00 97.56           C  
ATOM   3118  N   LYS A 206      19.470  -8.485 -49.625  1.00 96.26           N  
ATOM   3119  H   LYS A 206      18.846  -8.496 -48.830  1.00 96.26           H  
ATOM   3120  CA  LYS A 206      19.435  -7.307 -50.488  1.00 96.26           C  
ATOM   3121  HA  LYS A 206      20.379  -7.251 -51.030  1.00 96.26           H  
ATOM   3122  C   LYS A 206      19.324  -6.031 -49.663  1.00 96.26           C  
ATOM   3123  CB  LYS A 206      18.315  -7.434 -51.526  1.00 96.26           C  
ATOM   3124  HB2 LYS A 206      18.504  -8.318 -52.135  1.00 96.26           H  
ATOM   3125  HB3 LYS A 206      18.372  -6.563 -52.179  1.00 96.26           H  
ATOM   3126  O   LYS A 206      18.643  -6.019 -48.640  1.00 96.26           O  
ATOM   3127  CG  LYS A 206      16.893  -7.531 -50.939  1.00 96.26           C  
ATOM   3128  HG2 LYS A 206      16.773  -8.467 -50.394  1.00 96.26           H  
ATOM   3129  HG3 LYS A 206      16.701  -6.691 -50.270  1.00 96.26           H  
ATOM   3130  CD  LYS A 206      15.899  -7.471 -52.098  1.00 96.26           C  
ATOM   3131  HD2 LYS A 206      16.074  -8.317 -52.763  1.00 96.26           H  
ATOM   3132  HD3 LYS A 206      16.090  -6.553 -52.654  1.00 96.26           H  
ATOM   3133  CE  LYS A 206      14.437  -7.479 -51.662  1.00 96.26           C  
ATOM   3134  HE2 LYS A 206      14.315  -6.839 -50.788  1.00 96.26           H  
ATOM   3135  HE3 LYS A 206      14.164  -8.500 -51.394  1.00 96.26           H  
ATOM   3136  NZ  LYS A 206      13.600  -6.971 -52.778  1.00 96.26           N  
ATOM   3137  HZ1 LYS A 206      12.622  -7.201 -52.678  1.00 96.26           H  
ATOM   3138  HZ2 LYS A 206      13.658  -5.966 -52.860  1.00 96.26           H  
ATOM   3139  HZ3 LYS A 206      13.952  -7.311 -53.662  1.00 96.26           H  
ATOM   3140  N   ALA A 207      19.969  -4.962 -50.111  1.00 94.92           N  
ATOM   3141  H   ALA A 207      20.502  -5.040 -50.966  1.00 94.92           H  
ATOM   3142  CA  ALA A 207      19.924  -3.657 -49.460  1.00 94.92           C  
ATOM   3143  HA  ALA A 207      19.043  -3.604 -48.820  1.00 94.92           H  
ATOM   3144  C   ALA A 207      19.818  -2.528 -50.488  1.00 94.92           C  
ATOM   3145  CB  ALA A 207      21.161  -3.487 -48.577  1.00 94.92           C  
ATOM   3146  HB1 ALA A 207      21.293  -4.354 -47.929  1.00 94.92           H  
ATOM   3147  HB2 ALA A 207      22.052  -3.363 -49.193  1.00 94.92           H  
ATOM   3148  HB3 ALA A 207      21.026  -2.597 -47.963  1.00 94.92           H  
ATOM   3149  O   ALA A 207      20.331  -2.651 -51.601  1.00 94.92           O  
ATOM   3150  N   ASP A 208      19.169  -1.434 -50.097  1.00 92.06           N  
ATOM   3151  H   ASP A 208      18.819  -1.384 -49.151  1.00 92.06           H  
ATOM   3152  CA  ASP A 208      19.013  -0.228 -50.908  1.00 92.06           C  
ATOM   3153  HA  ASP A 208      19.253  -0.451 -51.948  1.00 92.06           H  
ATOM   3154  C   ASP A 208      19.974   0.868 -50.426  1.00 92.06           C  
ATOM   3155  CB  ASP A 208      17.543   0.227 -50.876  1.00 92.06           C  
ATOM   3156  HB2 ASP A 208      17.250   0.419 -49.843  1.00 92.06           H  
ATOM   3157  HB3 ASP A 208      16.918  -0.579 -51.261  1.00 92.06           H  
ATOM   3158  O   ASP A 208      19.872   1.356 -49.300  1.00 92.06           O  
ATOM   3159  CG  ASP A 208      17.283   1.488 -51.710  1.00 92.06           C  
ATOM   3160  OD1 ASP A 208      18.190   1.920 -52.455  1.00 92.06           O  
ATOM   3161  OD2 ASP A 208      16.181   2.060 -51.602  1.00 92.06           O  
ATOM   3162  N   LEU A 209      20.907   1.253 -51.295  1.00 92.67           N  
ATOM   3163  H   LEU A 209      20.947   0.773 -52.183  1.00 92.67           H  
ATOM   3164  CA  LEU A 209      21.841   2.361 -51.109  1.00 92.67           C  
ATOM   3165  HA  LEU A 209      21.653   2.824 -50.140  1.00 92.67           H  
ATOM   3166  C   LEU A 209      21.623   3.468 -52.154  1.00 92.67           C  
ATOM   3167  CB  LEU A 209      23.283   1.828 -51.124  1.00 92.67           C  
ATOM   3168  HB2 LEU A 209      23.970   2.671 -51.048  1.00 92.67           H  
ATOM   3169  HB3 LEU A 209      23.459   1.338 -52.082  1.00 92.67           H  
ATOM   3170  O   LEU A 209      22.531   4.249 -52.430  1.00 92.67           O  
ATOM   3171  CG  LEU A 209      23.636   0.835 -50.012  1.00 92.67           C  
ATOM   3172  HG  LEU A 209      22.979  -0.034 -50.048  1.00 92.67           H  
ATOM   3173  CD1 LEU A 209      25.073   0.373 -50.238  1.00 92.67           C  
ATOM   3174 HD11 LEU A 209      25.154  -0.100 -51.216  1.00 92.67           H  
ATOM   3175 HD12 LEU A 209      25.328  -0.359 -49.472  1.00 92.67           H  
ATOM   3176 HD13 LEU A 209      25.752   1.224 -50.186  1.00 92.67           H  
ATOM   3177  CD2 LEU A 209      23.556   1.485 -48.631  1.00 92.67           C  
ATOM   3178 HD21 LEU A 209      24.116   2.420 -48.615  1.00 92.67           H  
ATOM   3179 HD22 LEU A 209      23.969   0.806 -47.885  1.00 92.67           H  
ATOM   3180 HD23 LEU A 209      22.514   1.677 -48.376  1.00 92.67           H  
ATOM   3181  N   SER A 210      20.431   3.574 -52.744  1.00 85.43           N  
ATOM   3182  H   SER A 210      19.717   2.902 -52.501  1.00 85.43           H  
ATOM   3183  CA  SER A 210      20.085   4.555 -53.789  1.00 85.43           C  
ATOM   3184  HA  SER A 210      20.644   4.317 -54.694  1.00 85.43           H  
ATOM   3185  C   SER A 210      20.420   6.008 -53.429  1.00 85.43           C  
ATOM   3186  CB  SER A 210      18.594   4.442 -54.123  1.00 85.43           C  
ATOM   3187  HB2 SER A 210      18.392   3.465 -54.562  1.00 85.43           H  
ATOM   3188  HB3 SER A 210      18.328   5.209 -54.850  1.00 85.43           H  
ATOM   3189  O   SER A 210      20.778   6.798 -54.303  1.00 85.43           O  
ATOM   3190  OG  SER A 210      17.807   4.598 -52.958  1.00 85.43           O  
ATOM   3191  HG  SER A 210      17.617   3.708 -52.651  1.00 85.43           H  
ATOM   3192  N   THR A 211      20.404   6.363 -52.140  1.00 84.14           N  
ATOM   3193  H   THR A 211      20.080   5.667 -51.484  1.00 84.14           H  
ATOM   3194  CA  THR A 211      20.806   7.697 -51.648  1.00 84.14           C  
ATOM   3195  HA  THR A 211      20.306   8.445 -52.263  1.00 84.14           H  
ATOM   3196  C   THR A 211      22.309   7.989 -51.764  1.00 84.14           C  
ATOM   3197  CB  THR A 211      20.364   7.925 -50.193  1.00 84.14           C  
ATOM   3198  HB  THR A 211      20.644   8.937 -49.902  1.00 84.14           H  
ATOM   3199  O   THR A 211      22.731   9.120 -51.532  1.00 84.14           O  
ATOM   3200  CG2 THR A 211      18.853   7.779 -50.011  1.00 84.14           C  
ATOM   3201 HG21 THR A 211      18.586   8.018 -48.982  1.00 84.14           H  
ATOM   3202 HG22 THR A 211      18.338   8.471 -50.677  1.00 84.14           H  
ATOM   3203 HG23 THR A 211      18.529   6.763 -50.238  1.00 84.14           H  
ATOM   3204  OG1 THR A 211      20.992   7.019 -49.310  1.00 84.14           O  
ATOM   3205  HG1 THR A 211      20.388   6.286 -49.168  1.00 84.14           H  
ATOM   3206  N   GLN A 212      23.120   6.991 -52.118  1.00 87.62           N  
ATOM   3207  H   GLN A 212      22.698   6.090 -52.290  1.00 87.62           H  
ATOM   3208  CA  GLN A 212      24.587   7.027 -52.124  1.00 87.62           C  
ATOM   3209  HA  GLN A 212      24.921   8.014 -51.803  1.00 87.62           H  
ATOM   3210  C   GLN A 212      25.174   6.810 -53.532  1.00 87.62           C  
ATOM   3211  CB  GLN A 212      25.114   5.989 -51.114  1.00 87.62           C  
ATOM   3212  HB2 GLN A 212      24.885   4.989 -51.483  1.00 87.62           H  
ATOM   3213  HB3 GLN A 212      26.199   6.062 -51.032  1.00 87.62           H  
ATOM   3214  O   GLN A 212      26.370   6.547 -53.670  1.00 87.62           O  
ATOM   3215  CG  GLN A 212      24.493   6.134 -49.717  1.00 87.62           C  
ATOM   3216  HG2 GLN A 212      23.415   5.992 -49.783  1.00 87.62           H  
ATOM   3217  HG3 GLN A 212      24.842   5.319 -49.084  1.00 87.62           H  
ATOM   3218  CD  GLN A 212      24.792   7.470 -49.036  1.00 87.62           C  
ATOM   3219  NE2 GLN A 212      23.798   8.065 -48.417  1.00 87.62           N  
ATOM   3220 HE21 GLN A 212      22.869   7.676 -48.490  1.00 87.62           H  
ATOM   3221 HE22 GLN A 212      23.979   8.970 -48.007  1.00 87.62           H  
ATOM   3222  OE1 GLN A 212      25.899   8.001 -49.045  1.00 87.62           O  
ATOM   3223  N   LEU A 213      24.344   6.881 -54.582  1.00 87.85           N  
ATOM   3224  H   LEU A 213      23.372   7.085 -54.397  1.00 87.85           H  
ATOM   3225  CA  LEU A 213      24.754   6.686 -55.978  1.00 87.85           C  
ATOM   3226  HA  LEU A 213      25.097   5.658 -56.089  1.00 87.85           H  
ATOM   3227  C   LEU A 213      25.925   7.598 -56.382  1.00 87.85           C  
ATOM   3228  CB  LEU A 213      23.548   6.928 -56.907  1.00 87.85           C  
ATOM   3229  HB2 LEU A 213      23.011   7.808 -56.553  1.00 87.85           H  
ATOM   3230  HB3 LEU A 213      23.910   7.151 -57.910  1.00 87.85           H  
ATOM   3231  O   LEU A 213      25.978   8.773 -56.024  1.00 87.85           O  
ATOM   3232  CG  LEU A 213      22.572   5.742 -57.007  1.00 87.85           C  
ATOM   3233  HG  LEU A 213      22.318   5.386 -56.008  1.00 87.85           H  
ATOM   3234  CD1 LEU A 213      21.292   6.186 -57.719  1.00 87.85           C  
ATOM   3235 HD11 LEU A 213      20.603   5.344 -57.782  1.00 87.85           H  
ATOM   3236 HD12 LEU A 213      21.522   6.541 -58.724  1.00 87.85           H  
ATOM   3237 HD13 LEU A 213      20.815   6.979 -57.144  1.00 87.85           H  
ATOM   3238  CD2 LEU A 213      23.179   4.589 -57.808  1.00 87.85           C  
ATOM   3239 HD21 LEU A 213      23.491   4.935 -58.793  1.00 87.85           H  
ATOM   3240 HD22 LEU A 213      22.433   3.804 -57.934  1.00 87.85           H  
ATOM   3241 HD23 LEU A 213      24.034   4.165 -57.281  1.00 87.85           H  
ATOM   3242  N   GLY A 214      26.853   7.049 -57.168  1.00 86.33           N  
ATOM   3243  H   GLY A 214      26.747   6.077 -57.420  1.00 86.33           H  
ATOM   3244  CA  GLY A 214      28.053   7.729 -57.664  1.00 86.33           C  
ATOM   3245  HA2 GLY A 214      27.802   8.758 -57.924  1.00 86.33           H  
ATOM   3246  HA3 GLY A 214      28.397   7.222 -58.566  1.00 86.33           H  
ATOM   3247  C   GLY A 214      29.225   7.767 -56.679  1.00 86.33           C  
ATOM   3248  O   GLY A 214      30.323   8.177 -57.056  1.00 86.33           O  
ATOM   3249  N   LYS A 215      29.038   7.330 -55.427  1.00 89.19           N  
ATOM   3250  H   LYS A 215      28.116   7.024 -55.151  1.00 89.19           H  
ATOM   3251  CA  LYS A 215      30.130   7.248 -54.451  1.00 89.19           C  
ATOM   3252  HA  LYS A 215      30.730   8.155 -54.531  1.00 89.19           H  
ATOM   3253  C   LYS A 215      31.052   6.071 -54.741  1.00 89.19           C  
ATOM   3254  CB  LYS A 215      29.584   7.159 -53.025  1.00 89.19           C  
ATOM   3255  HB2 LYS A 215      30.417   6.961 -52.351  1.00 89.19           H  
ATOM   3256  HB3 LYS A 215      28.877   6.333 -52.947  1.00 89.19           H  
ATOM   3257  O   LYS A 215      30.601   4.995 -55.131  1.00 89.19           O  
ATOM   3258  CG  LYS A 215      28.918   8.473 -52.598  1.00 89.19           C  
ATOM   3259  HG2 LYS A 215      29.634   9.285 -52.721  1.00 89.19           H  
ATOM   3260  HG3 LYS A 215      28.038   8.677 -53.208  1.00 89.19           H  
ATOM   3261  CD  LYS A 215      28.515   8.378 -51.127  1.00 89.19           C  
ATOM   3262  HD2 LYS A 215      29.355   7.972 -50.563  1.00 89.19           H  
ATOM   3263  HD3 LYS A 215      27.672   7.696 -51.019  1.00 89.19           H  
ATOM   3264  CE  LYS A 215      28.143   9.754 -50.575  1.00 89.19           C  
ATOM   3265  HE2 LYS A 215      28.735  10.504 -51.098  1.00 89.19           H  
ATOM   3266  HE3 LYS A 215      27.083   9.940 -50.750  1.00 89.19           H  
ATOM   3267  NZ  LYS A 215      28.470   9.817 -49.134  1.00 89.19           N  
ATOM   3268  HZ1 LYS A 215      27.993   9.079 -48.635  1.00 89.19           H  
ATOM   3269  HZ2 LYS A 215      28.250  10.717 -48.732  1.00 89.19           H  
ATOM   3270  HZ3 LYS A 215      29.469   9.701 -49.040  1.00 89.19           H  
ATOM   3271  N   LYS A 216      32.346   6.249 -54.474  1.00 88.88           N  
ATOM   3272  H   LYS A 216      32.632   7.150 -54.120  1.00 88.88           H  
ATOM   3273  CA  LYS A 216      33.310   5.144 -54.436  1.00 88.88           C  
ATOM   3274  HA  LYS A 216      33.024   4.393 -55.173  1.00 88.88           H  
ATOM   3275  C   LYS A 216      33.266   4.489 -53.066  1.00 88.88           C  
ATOM   3276  CB  LYS A 216      34.714   5.635 -54.772  1.00 88.88           C  
ATOM   3277  HB2 LYS A 216      35.419   4.822 -54.600  1.00 88.88           H  
ATOM   3278  HB3 LYS A 216      34.975   6.472 -54.124  1.00 88.88           H  
ATOM   3279  O   LYS A 216      33.519   5.151 -52.062  1.00 88.88           O  
ATOM   3280  CG  LYS A 216      34.808   6.056 -56.238  1.00 88.88           C  
ATOM   3281  HG2 LYS A 216      34.564   5.210 -56.881  1.00 88.88           H  
ATOM   3282  HG3 LYS A 216      34.113   6.871 -56.435  1.00 88.88           H  
ATOM   3283  CD  LYS A 216      36.231   6.525 -56.520  1.00 88.88           C  
ATOM   3284  HD2 LYS A 216      36.473   7.339 -55.837  1.00 88.88           H  
ATOM   3285  HD3 LYS A 216      36.929   5.701 -56.366  1.00 88.88           H  
ATOM   3286  CE  LYS A 216      36.303   7.018 -57.961  1.00 88.88           C  
ATOM   3287  HE2 LYS A 216      35.495   7.733 -58.116  1.00 88.88           H  
ATOM   3288  HE3 LYS A 216      36.132   6.180 -58.637  1.00 88.88           H  
ATOM   3289  NZ  LYS A 216      37.610   7.661 -58.207  1.00 88.88           N  
ATOM   3290  HZ1 LYS A 216      38.357   6.997 -58.064  1.00 88.88           H  
ATOM   3291  HZ2 LYS A 216      37.721   8.420 -57.550  1.00 88.88           H  
ATOM   3292  HZ3 LYS A 216      37.636   8.032 -59.146  1.00 88.88           H  
ATOM   3293  N   LEU A 217      32.960   3.201 -53.030  1.00 94.68           N  
ATOM   3294  H   LEU A 217      32.823   2.725 -53.911  1.00 94.68           H  
ATOM   3295  CA  LEU A 217      32.726   2.426 -51.822  1.00 94.68           C  
ATOM   3296  HA  LEU A 217      32.979   3.044 -50.961  1.00 94.68           H  
ATOM   3297  C   LEU A 217      33.614   1.173 -51.784  1.00 94.68           C  
ATOM   3298  CB  LEU A 217      31.232   2.051 -51.733  1.00 94.68           C  
ATOM   3299  HB2 LEU A 217      31.023   1.362 -52.551  1.00 94.68           H  
ATOM   3300  HB3 LEU A 217      31.060   1.523 -50.796  1.00 94.68           H  
ATOM   3301  O   LEU A 217      34.164   0.740 -52.797  1.00 94.68           O  
ATOM   3302  CG  LEU A 217      30.218   3.209 -51.838  1.00 94.68           C  
ATOM   3303  HG  LEU A 217      30.319   3.692 -52.810  1.00 94.68           H  
ATOM   3304  CD1 LEU A 217      28.792   2.672 -51.737  1.00 94.68           C  
ATOM   3305 HD11 LEU A 217      28.580   2.349 -50.717  1.00 94.68           H  
ATOM   3306 HD12 LEU A 217      28.661   1.829 -52.415  1.00 94.68           H  
ATOM   3307 HD13 LEU A 217      28.090   3.461 -52.009  1.00 94.68           H  
ATOM   3308  CD2 LEU A 217      30.384   4.262 -50.745  1.00 94.68           C  
ATOM   3309 HD21 LEU A 217      31.257   4.875 -50.971  1.00 94.68           H  
ATOM   3310 HD22 LEU A 217      30.500   3.784 -49.773  1.00 94.68           H  
ATOM   3311 HD23 LEU A 217      29.516   4.921 -50.727  1.00 94.68           H  
ATOM   3312  N   TYR A 218      33.743   0.571 -50.609  1.00 93.81           N  
ATOM   3313  H   TYR A 218      33.350   1.029 -49.799  1.00 93.81           H  
ATOM   3314  CA  TYR A 218      34.251  -0.788 -50.424  1.00 93.81           C  
ATOM   3315  HA  TYR A 218      34.107  -1.350 -51.347  1.00 93.81           H  
ATOM   3316  C   TYR A 218      33.459  -1.505 -49.330  1.00 93.81           C  
ATOM   3317  CB  TYR A 218      35.754  -0.771 -50.116  1.00 93.81           C  
ATOM   3318  HB2 TYR A 218      36.278  -0.370 -50.983  1.00 93.81           H  
ATOM   3319  HB3 TYR A 218      36.099  -1.798 -49.990  1.00 93.81           H  
ATOM   3320  O   TYR A 218      32.798  -0.870 -48.506  1.00 93.81           O  
ATOM   3321  CG  TYR A 218      36.156   0.028 -48.889  1.00 93.81           C  
ATOM   3322  CD1 TYR A 218      36.560   1.366 -49.032  1.00 93.81           C  
ATOM   3323  HD1 TYR A 218      36.503   1.829 -50.006  1.00 93.81           H  
ATOM   3324  CD2 TYR A 218      36.134  -0.557 -47.610  1.00 93.81           C  
ATOM   3325  HD2 TYR A 218      35.753  -1.559 -47.480  1.00 93.81           H  
ATOM   3326  CE1 TYR A 218      36.990   2.111 -47.920  1.00 93.81           C  
ATOM   3327  HE1 TYR A 218      37.280   3.145 -48.029  1.00 93.81           H  
ATOM   3328  CE2 TYR A 218      36.601   0.173 -46.499  1.00 93.81           C  
ATOM   3329  HE2 TYR A 218      36.594  -0.252 -45.506  1.00 93.81           H  
ATOM   3330  OH  TYR A 218      37.494   2.201 -45.583  1.00 93.81           O  
ATOM   3331  HH  TYR A 218      37.542   3.139 -45.781  1.00 93.81           H  
ATOM   3332  CZ  TYR A 218      37.036   1.502 -46.652  1.00 93.81           C  
ATOM   3333  N   VAL A 219      33.531  -2.834 -49.326  1.00 97.68           N  
ATOM   3334  H   VAL A 219      34.116  -3.293 -50.009  1.00 97.68           H  
ATOM   3335  CA  VAL A 219      32.917  -3.688 -48.307  1.00 97.68           C  
ATOM   3336  HA  VAL A 219      32.125  -3.130 -47.808  1.00 97.68           H  
ATOM   3337  C   VAL A 219      33.975  -4.068 -47.277  1.00 97.68           C  
ATOM   3338  CB  VAL A 219      32.276  -4.941 -48.936  1.00 97.68           C  
ATOM   3339  HB  VAL A 219      33.058  -5.569 -49.364  1.00 97.68           H  
ATOM   3340  O   VAL A 219      35.085  -4.450 -47.645  1.00 97.68           O  
ATOM   3341  CG1 VAL A 219      31.518  -5.765 -47.887  1.00 97.68           C  
ATOM   3342 HG11 VAL A 219      30.756  -5.151 -47.407  1.00 97.68           H  
ATOM   3343 HG12 VAL A 219      32.204  -6.146 -47.131  1.00 97.68           H  
ATOM   3344 HG13 VAL A 219      31.040  -6.619 -48.367  1.00 97.68           H  
ATOM   3345  CG2 VAL A 219      31.292  -4.575 -50.057  1.00 97.68           C  
ATOM   3346 HG21 VAL A 219      30.543  -3.874 -49.689  1.00 97.68           H  
ATOM   3347 HG22 VAL A 219      31.825  -4.127 -50.895  1.00 97.68           H  
ATOM   3348 HG23 VAL A 219      30.792  -5.473 -50.422  1.00 97.68           H  
ATOM   3349  N   GLU A 220      33.647  -4.002 -45.991  1.00 96.91           N  
ATOM   3350  H   GLU A 220      32.727  -3.659 -45.754  1.00 96.91           H  
ATOM   3351  CA  GLU A 220      34.422  -4.667 -44.940  1.00 96.91           C  
ATOM   3352  HA  GLU A 220      35.320  -5.109 -45.370  1.00 96.91           H  
ATOM   3353  C   GLU A 220      33.596  -5.787 -44.326  1.00 96.91           C  
ATOM   3354  CB  GLU A 220      34.873  -3.707 -43.833  1.00 96.91           C  
ATOM   3355  HB2 GLU A 220      34.000  -3.258 -43.360  1.00 96.91           H  
ATOM   3356  HB3 GLU A 220      35.402  -4.289 -43.077  1.00 96.91           H  
ATOM   3357  O   GLU A 220      32.507  -5.527 -43.838  1.00 96.91           O  
ATOM   3358  CG  GLU A 220      35.808  -2.610 -44.341  1.00 96.91           C  
ATOM   3359  HG2 GLU A 220      35.248  -1.970 -45.023  1.00 96.91           H  
ATOM   3360  HG3 GLU A 220      36.621  -3.075 -44.899  1.00 96.91           H  
ATOM   3361  CD  GLU A 220      36.394  -1.752 -43.210  1.00 96.91           C  
ATOM   3362  OE1 GLU A 220      37.566  -1.315 -43.388  1.00 96.91           O  
ATOM   3363  OE2 GLU A 220      35.687  -1.522 -42.200  1.00 96.91           O  
ATOM   3364  N   VAL A 221      34.120  -7.005 -44.299  1.00 97.38           N  
ATOM   3365  H   VAL A 221      35.035  -7.133 -44.708  1.00 97.38           H  
ATOM   3366  CA  VAL A 221      33.619  -8.092 -43.459  1.00 97.38           C  
ATOM   3367  HA  VAL A 221      32.547  -7.969 -43.305  1.00 97.38           H  
ATOM   3368  C   VAL A 221      34.321  -7.984 -42.111  1.00 97.38           C  
ATOM   3369  CB  VAL A 221      33.860  -9.463 -44.112  1.00 97.38           C  
ATOM   3370  HB  VAL A 221      34.931  -9.656 -44.169  1.00 97.38           H  
ATOM   3371  O   VAL A 221      35.550  -7.991 -42.044  1.00 97.38           O  
ATOM   3372  CG1 VAL A 221      33.215 -10.561 -43.275  1.00 97.38           C  
ATOM   3373 HG11 VAL A 221      33.390 -11.534 -43.733  1.00 97.38           H  
ATOM   3374 HG12 VAL A 221      32.143 -10.382 -43.196  1.00 97.38           H  
ATOM   3375 HG13 VAL A 221      33.650 -10.566 -42.275  1.00 97.38           H  
ATOM   3376  CG2 VAL A 221      33.280  -9.547 -45.530  1.00 97.38           C  
ATOM   3377 HG21 VAL A 221      33.441 -10.546 -45.935  1.00 97.38           H  
ATOM   3378 HG22 VAL A 221      33.780  -8.832 -46.182  1.00 97.38           H  
ATOM   3379 HG23 VAL A 221      32.211  -9.334 -45.516  1.00 97.38           H  
ATOM   3380  N   VAL A 222      33.547  -7.833 -41.044  1.00 93.78           N  
ATOM   3381  H   VAL A 222      32.545  -7.875 -41.161  1.00 93.78           H  
ATOM   3382  CA  VAL A 222      34.034  -7.549 -39.696  1.00 93.78           C  
ATOM   3383  HA  VAL A 222      35.124  -7.527 -39.694  1.00 93.78           H  
ATOM   3384  C   VAL A 222      33.581  -8.649 -38.756  1.00 93.78           C  
ATOM   3385  CB  VAL A 222      33.523  -6.184 -39.205  1.00 93.78           C  
ATOM   3386  HB  VAL A 222      32.435  -6.210 -39.165  1.00 93.78           H  
ATOM   3387  O   VAL A 222      32.391  -8.945 -38.672  1.00 93.78           O  
ATOM   3388  CG1 VAL A 222      34.049  -5.874 -37.798  1.00 93.78           C  
ATOM   3389 HG11 VAL A 222      33.812  -4.845 -37.529  1.00 93.78           H  
ATOM   3390 HG12 VAL A 222      33.558  -6.544 -37.092  1.00 93.78           H  
ATOM   3391 HG13 VAL A 222      35.125  -6.036 -37.742  1.00 93.78           H  
ATOM   3392  CG2 VAL A 222      33.934  -5.046 -40.153  1.00 93.78           C  
ATOM   3393 HG21 VAL A 222      33.414  -5.157 -41.105  1.00 93.78           H  
ATOM   3394 HG22 VAL A 222      33.665  -4.078 -39.729  1.00 93.78           H  
ATOM   3395 HG23 VAL A 222      35.008  -5.072 -40.333  1.00 93.78           H  
ATOM   3396  N   ASP A 223      34.531  -9.190 -38.005  1.00 93.33           N  
ATOM   3397  H   ASP A 223      35.491  -8.910 -38.144  1.00 93.33           H  
ATOM   3398  CA  ASP A 223      34.282 -10.124 -36.919  1.00 93.33           C  
ATOM   3399  HA  ASP A 223      33.208 -10.227 -36.761  1.00 93.33           H  
ATOM   3400  C   ASP A 223      34.906  -9.582 -35.630  1.00 93.33           C  
ATOM   3401  CB  ASP A 223      34.835 -11.504 -37.292  1.00 93.33           C  
ATOM   3402  HB2 ASP A 223      34.575 -11.715 -38.330  1.00 93.33           H  
ATOM   3403  HB3 ASP A 223      35.921 -11.518 -37.204  1.00 93.33           H  
ATOM   3404  O   ASP A 223      36.126  -9.500 -35.508  1.00 93.33           O  
ATOM   3405  CG  ASP A 223      34.220 -12.591 -36.414  1.00 93.33           C  
ATOM   3406  OD1 ASP A 223      33.726 -12.228 -35.316  1.00 93.33           O  
ATOM   3407  OD2 ASP A 223      34.128 -13.716 -36.948  1.00 93.33           O  
ATOM   3408  N   ASN A 224      34.077  -9.131 -34.689  1.00 88.89           N  
ATOM   3409  H   ASN A 224      33.086  -9.177 -34.876  1.00 88.89           H  
ATOM   3410  CA  ASN A 224      34.509  -8.740 -33.343  1.00 88.89           C  
ATOM   3411  HA  ASN A 224      35.595  -8.811 -33.278  1.00 88.89           H  
ATOM   3412  C   ASN A 224      33.955  -9.677 -32.263  1.00 88.89           C  
ATOM   3413  CB  ASN A 224      34.108  -7.288 -33.038  1.00 88.89           C  
ATOM   3414  HB2 ASN A 224      34.477  -7.018 -32.049  1.00 88.89           H  
ATOM   3415  HB3 ASN A 224      33.020  -7.223 -33.014  1.00 88.89           H  
ATOM   3416  O   ASN A 224      34.039  -9.354 -31.074  1.00 88.89           O  
ATOM   3417  CG  ASN A 224      34.662  -6.268 -34.006  1.00 88.89           C  
ATOM   3418  ND2 ASN A 224      33.787  -5.528 -34.639  1.00 88.89           N  
ATOM   3419 HD21 ASN A 224      34.160  -5.023 -35.430  1.00 88.89           H  
ATOM   3420 HD22 ASN A 224      32.831  -5.854 -34.626  1.00 88.89           H  
ATOM   3421  OD1 ASN A 224      35.855  -6.068 -34.182  1.00 88.89           O  
ATOM   3422  N   ALA A 225      33.317 -10.782 -32.646  1.00 83.75           N  
ATOM   3423  H   ALA A 225      33.431 -11.115 -33.592  1.00 83.75           H  
ATOM   3424  CA  ALA A 225      32.842 -11.748 -31.675  1.00 83.75           C  
ATOM   3425  HA  ALA A 225      32.553 -11.233 -30.759  1.00 83.75           H  
ATOM   3426  C   ALA A 225      33.971 -12.716 -31.321  1.00 83.75           C  
ATOM   3427  CB  ALA A 225      31.600 -12.435 -32.221  1.00 83.75           C  
ATOM   3428  HB1 ALA A 225      31.273 -13.223 -31.542  1.00 83.75           H  
ATOM   3429  HB2 ALA A 225      31.865 -12.863 -33.188  1.00 83.75           H  
ATOM   3430  HB3 ALA A 225      30.798 -11.708 -32.345  1.00 83.75           H  
ATOM   3431  O   ALA A 225      34.894 -12.933 -32.088  1.00 83.75           O  
ATOM   3432  N   THR A 226      33.916 -13.249 -30.105  1.00 83.89           N  
ATOM   3433  H   THR A 226      33.176 -12.972 -29.477  1.00 83.89           H  
ATOM   3434  CA  THR A 226      34.944 -14.164 -29.589  1.00 83.89           C  
ATOM   3435  HA  THR A 226      35.663 -14.357 -30.385  1.00 83.89           H  
ATOM   3436  C   THR A 226      34.370 -15.522 -29.177  1.00 83.89           C  
ATOM   3437  CB  THR A 226      35.697 -13.521 -28.417  1.00 83.89           C  
ATOM   3438  HB  THR A 226      36.402 -14.242 -28.003  1.00 83.89           H  
ATOM   3439  O   THR A 226      35.060 -16.332 -28.559  1.00 83.89           O  
ATOM   3440  CG2 THR A 226      36.479 -12.273 -28.827  1.00 83.89           C  
ATOM   3441 HG21 THR A 226      37.145 -12.526 -29.652  1.00 83.89           H  
ATOM   3442 HG22 THR A 226      35.800 -11.487 -29.156  1.00 83.89           H  
ATOM   3443 HG23 THR A 226      37.078 -11.916 -27.989  1.00 83.89           H  
ATOM   3444  OG1 THR A 226      34.787 -13.118 -27.407  1.00 83.89           O  
ATOM   3445  HG1 THR A 226      35.328 -12.781 -26.689  1.00 83.89           H  
ATOM   3446  N   SER A 227      33.070 -15.731 -29.404  1.00 85.30           N  
ATOM   3447  H   SER A 227      32.601 -15.082 -30.019  1.00 85.30           H  
ATOM   3448  CA  SER A 227      32.308 -16.936 -29.056  1.00 85.30           C  
ATOM   3449  HA  SER A 227      32.788 -17.808 -29.502  1.00 85.30           H  
ATOM   3450  C   SER A 227      30.873 -16.845 -29.594  1.00 85.30           C  
ATOM   3451  CB  SER A 227      32.252 -17.120 -27.527  1.00 85.30           C  
ATOM   3452  HB2 SER A 227      31.649 -17.995 -27.284  1.00 85.30           H  
ATOM   3453  HB3 SER A 227      33.258 -17.293 -27.145  1.00 85.30           H  
ATOM   3454  O   SER A 227      30.448 -15.781 -30.051  1.00 85.30           O  
ATOM   3455  OG  SER A 227      31.708 -15.984 -26.883  1.00 85.30           O  
ATOM   3456  HG  SER A 227      32.196 -15.230 -27.223  1.00 85.30           H  
ATOM   3457  N   ASP A 228      30.124 -17.942 -29.447  1.00 86.93           N  
ATOM   3458  H   ASP A 228      30.615 -18.804 -29.257  1.00 86.93           H  
ATOM   3459  CA  ASP A 228      28.676 -18.050 -29.675  1.00 86.93           C  
ATOM   3460  HA  ASP A 228      28.427 -19.105 -29.561  1.00 86.93           H  
ATOM   3461  C   ASP A 228      28.252 -17.690 -31.102  1.00 86.93           C  
ATOM   3462  CB  ASP A 228      27.890 -17.303 -28.583  1.00 86.93           C  
ATOM   3463  HB2 ASP A 228      28.063 -16.231 -28.674  1.00 86.93           H  
ATOM   3464  HB3 ASP A 228      28.251 -17.623 -27.606  1.00 86.93           H  
ATOM   3465  O   ASP A 228      27.522 -16.726 -31.340  1.00 86.93           O  
ATOM   3466  CG  ASP A 228      26.384 -17.585 -28.654  1.00 86.93           C  
ATOM   3467  OD1 ASP A 228      25.971 -18.712 -29.016  1.00 86.93           O  
ATOM   3468  OD2 ASP A 228      25.574 -16.696 -28.306  1.00 86.93           O  
ATOM   3469  N   TRP A 229      28.736 -18.480 -32.061  1.00 88.62           N  
ATOM   3470  H   TRP A 229      29.448 -19.145 -31.796  1.00 88.62           H  
ATOM   3471  CA  TRP A 229      28.633 -18.204 -33.493  1.00 88.62           C  
ATOM   3472  HA  TRP A 229      29.241 -18.954 -33.999  1.00 88.62           H  
ATOM   3473  C   TRP A 229      29.258 -16.860 -33.867  1.00 88.62           C  
ATOM   3474  CB  TRP A 229      27.194 -18.388 -33.971  1.00 88.62           C  
ATOM   3475  HB2 TRP A 229      26.535 -17.759 -33.372  1.00 88.62           H  
ATOM   3476  HB3 TRP A 229      27.112 -18.067 -35.010  1.00 88.62           H  
ATOM   3477  O   TRP A 229      28.768 -16.145 -34.749  1.00 88.62           O  
ATOM   3478  CG  TRP A 229      26.700 -19.786 -33.888  1.00 88.62           C  
ATOM   3479  CD1 TRP A 229      26.143 -20.374 -32.806  1.00 88.62           C  
ATOM   3480  HD1 TRP A 229      25.992 -19.888 -31.854  1.00 88.62           H  
ATOM   3481  CD2 TRP A 229      26.763 -20.798 -34.925  1.00 88.62           C  
ATOM   3482  CE2 TRP A 229      26.205 -22.000 -34.405  1.00 88.62           C  
ATOM   3483  CE3 TRP A 229      27.254 -20.817 -36.247  1.00 88.62           C  
ATOM   3484  HE3 TRP A 229      27.701 -19.921 -36.653  1.00 88.62           H  
ATOM   3485  NE1 TRP A 229      25.819 -21.681 -33.119  1.00 88.62           N  
ATOM   3486  HE1 TRP A 229      25.398 -22.316 -32.456  1.00 88.62           H  
ATOM   3487  CH2 TRP A 229      26.677 -23.177 -36.465  1.00 88.62           C  
ATOM   3488  HH2 TRP A 229      26.670 -24.087 -37.048  1.00 88.62           H  
ATOM   3489  CZ2 TRP A 229      26.153 -23.177 -35.161  1.00 88.62           C  
ATOM   3490  HZ2 TRP A 229      25.731 -24.073 -34.730  1.00 88.62           H  
ATOM   3491  CZ3 TRP A 229      27.205 -21.994 -37.013  1.00 88.62           C  
ATOM   3492  HZ3 TRP A 229      27.615 -21.997 -38.012  1.00 88.62           H  
ATOM   3493  N   GLY A 230      30.368 -16.545 -33.198  1.00 83.79           N  
ATOM   3494  H   GLY A 230      30.689 -17.213 -32.512  1.00 83.79           H  
ATOM   3495  CA  GLY A 230      31.254 -15.431 -33.509  1.00 83.79           C  
ATOM   3496  HA2 GLY A 230      30.646 -14.550 -33.714  1.00 83.79           H  
ATOM   3497  HA3 GLY A 230      31.914 -15.244 -32.661  1.00 83.79           H  
ATOM   3498  C   GLY A 230      32.118 -15.715 -34.730  1.00 83.79           C  
ATOM   3499  O   GLY A 230      33.332 -15.705 -34.642  1.00 83.79           O  
ATOM   3500  N   VAL A 231      31.473 -16.096 -35.829  1.00 92.65           N  
ATOM   3501  H   VAL A 231      30.464 -16.076 -35.797  1.00 92.65           H  
ATOM   3502  CA  VAL A 231      32.095 -16.426 -37.112  1.00 92.65           C  
ATOM   3503  HA  VAL A 231      33.037 -15.885 -37.201  1.00 92.65           H  
ATOM   3504  C   VAL A 231      31.177 -15.978 -38.228  1.00 92.65           C  
ATOM   3505  CB  VAL A 231      32.373 -17.933 -37.279  1.00 92.65           C  
ATOM   3506  HB  VAL A 231      32.672 -18.104 -38.313  1.00 92.65           H  
ATOM   3507  O   VAL A 231      29.955 -16.015 -38.075  1.00 92.65           O  
ATOM   3508  CG1 VAL A 231      33.537 -18.385 -36.403  1.00 92.65           C  
ATOM   3509 HG11 VAL A 231      34.391 -17.724 -36.552  1.00 92.65           H  
ATOM   3510 HG12 VAL A 231      33.834 -19.401 -36.664  1.00 92.65           H  
ATOM   3511 HG13 VAL A 231      33.248 -18.346 -35.352  1.00 92.65           H  
ATOM   3512  CG2 VAL A 231      31.152 -18.826 -36.996  1.00 92.65           C  
ATOM   3513 HG21 VAL A 231      31.396 -19.857 -37.250  1.00 92.65           H  
ATOM   3514 HG22 VAL A 231      30.302 -18.515 -37.603  1.00 92.65           H  
ATOM   3515 HG23 VAL A 231      30.885 -18.770 -35.940  1.00 92.65           H  
ATOM   3516  N   ILE A 232      31.732 -15.627 -39.381  1.00 96.62           N  
ATOM   3517  H   ILE A 232      32.739 -15.559 -39.426  1.00 96.62           H  
ATOM   3518  CA  ILE A 232      30.945 -15.240 -40.553  1.00 96.62           C  
ATOM   3519  HA  ILE A 232      29.892 -15.411 -40.328  1.00 96.62           H  
ATOM   3520  C   ILE A 232      31.261 -16.100 -41.769  1.00 96.62           C  
ATOM   3521  CB  ILE A 232      31.087 -13.732 -40.810  1.00 96.62           C  
ATOM   3522  HB  ILE A 232      30.926 -13.257 -39.842  1.00 96.62           H  
ATOM   3523  O   ILE A 232      32.416 -16.398 -42.071  1.00 96.62           O  
ATOM   3524  CG1 ILE A 232      29.977 -13.210 -41.746  1.00 96.62           C  
ATOM   3525 HG12 ILE A 232      29.023 -13.615 -41.410  1.00 96.62           H  
ATOM   3526 HG13 ILE A 232      30.151 -13.568 -42.760  1.00 96.62           H  
ATOM   3527  CG2 ILE A 232      32.498 -13.330 -41.258  1.00 96.62           C  
ATOM   3528 HG21 ILE A 232      33.243 -13.766 -40.593  1.00 96.62           H  
ATOM   3529 HG22 ILE A 232      32.686 -13.658 -42.280  1.00 96.62           H  
ATOM   3530 HG23 ILE A 232      32.594 -12.246 -41.190  1.00 96.62           H  
ATOM   3531  CD1 ILE A 232      29.846 -11.678 -41.771  1.00 96.62           C  
ATOM   3532 HD11 ILE A 232      30.180 -11.301 -42.738  1.00 96.62           H  
ATOM   3533 HD12 ILE A 232      30.431 -11.213 -40.978  1.00 96.62           H  
ATOM   3534 HD13 ILE A 232      28.801 -11.401 -41.638  1.00 96.62           H  
ATOM   3535  N   PHE A 233      30.209 -16.475 -42.487  1.00 97.40           N  
ATOM   3536  H   PHE A 233      29.294 -16.196 -42.162  1.00 97.40           H  
ATOM   3537  CA  PHE A 233      30.286 -17.062 -43.819  1.00 97.40           C  
ATOM   3538  HA  PHE A 233      31.327 -17.261 -44.070  1.00 97.40           H  
ATOM   3539  C   PHE A 233      29.734 -16.036 -44.792  1.00 97.40           C  
ATOM   3540  CB  PHE A 233      29.513 -18.385 -43.881  1.00 97.40           C  
ATOM   3541  HB2 PHE A 233      29.662 -18.837 -44.861  1.00 97.40           H  
ATOM   3542  HB3 PHE A 233      28.447 -18.185 -43.765  1.00 97.40           H  
ATOM   3543  O   PHE A 233      28.683 -15.454 -44.516  1.00 97.40           O  
ATOM   3544  CG  PHE A 233      29.943 -19.359 -42.809  1.00 97.40           C  
ATOM   3545  CD1 PHE A 233      30.973 -20.282 -43.055  1.00 97.40           C  
ATOM   3546  HD1 PHE A 233      31.398 -20.367 -44.044  1.00 97.40           H  
ATOM   3547  CD2 PHE A 233      29.369 -19.276 -41.529  1.00 97.40           C  
ATOM   3548  HD2 PHE A 233      28.601 -18.544 -41.330  1.00 97.40           H  
ATOM   3549  CE1 PHE A 233      31.442 -21.089 -42.004  1.00 97.40           C  
ATOM   3550  HE1 PHE A 233      32.239 -21.799 -42.172  1.00 97.40           H  
ATOM   3551  CE2 PHE A 233      29.828 -20.087 -40.485  1.00 97.40           C  
ATOM   3552  HE2 PHE A 233      29.407 -19.997 -39.494  1.00 97.40           H  
ATOM   3553  CZ  PHE A 233      30.872 -20.985 -40.726  1.00 97.40           C  
ATOM   3554  HZ  PHE A 233      31.250 -21.577 -39.905  1.00 97.40           H  
ATOM   3555  N   ALA A 234      30.440 -15.780 -45.889  1.00 97.58           N  
ATOM   3556  H   ALA A 234      31.248 -16.346 -46.107  1.00 97.58           H  
ATOM   3557  CA  ALA A 234      30.029 -14.758 -46.839  1.00 97.58           C  
ATOM   3558  HA  ALA A 234      28.947 -14.652 -46.765  1.00 97.58           H  
ATOM   3559  C   ALA A 234      30.339 -15.149 -48.280  1.00 97.58           C  
ATOM   3560  CB  ALA A 234      30.660 -13.412 -46.469  1.00 97.58           C  
ATOM   3561  HB1 ALA A 234      30.459 -13.179 -45.423  1.00 97.58           H  
ATOM   3562  HB2 ALA A 234      30.218 -12.634 -47.092  1.00 97.58           H  
ATOM   3563  HB3 ALA A 234      31.737 -13.442 -46.639  1.00 97.58           H  
ATOM   3564  O   ALA A 234      31.357 -15.784 -48.559  1.00 97.58           O  
ATOM   3565  N   ASP A 235      29.461 -14.742 -49.191  1.00 97.15           N  
ATOM   3566  H   ASP A 235      28.649 -14.219 -48.894  1.00 97.15           H  
ATOM   3567  CA  ASP A 235      29.577 -15.068 -50.608  1.00 97.15           C  
ATOM   3568  HA  ASP A 235      30.615 -14.938 -50.913  1.00 97.15           H  
ATOM   3569  C   ASP A 235      28.699 -14.158 -51.492  1.00 97.15           C  
ATOM   3570  CB  ASP A 235      29.191 -16.548 -50.767  1.00 97.15           C  
ATOM   3571  HB2 ASP A 235      28.114 -16.656 -50.639  1.00 97.15           H  
ATOM   3572  HB3 ASP A 235      29.680 -17.145 -49.997  1.00 97.15           H  
ATOM   3573  O   ASP A 235      27.915 -13.352 -50.983  1.00 97.15           O  
ATOM   3574  CG  ASP A 235      29.610 -17.122 -52.107  1.00 97.15           C  
ATOM   3575  OD1 ASP A 235      30.480 -16.498 -52.753  1.00 97.15           O  
ATOM   3576  OD2 ASP A 235      28.957 -18.116 -52.474  1.00 97.15           O  
ATOM   3577  N   ALA A 236      28.805 -14.301 -52.816  1.00 94.63           N  
ATOM   3578  H   ALA A 236      29.460 -15.004 -53.128  1.00 94.63           H  
ATOM   3579  CA  ALA A 236      27.894 -13.747 -53.821  1.00 94.63           C  
ATOM   3580  HA  ALA A 236      28.386 -13.881 -54.784  1.00 94.63           H  
ATOM   3581  C   ALA A 236      27.634 -12.232 -53.690  1.00 94.63           C  
ATOM   3582  CB  ALA A 236      26.619 -14.600 -53.860  1.00 94.63           C  
ATOM   3583  HB1 ALA A 236      26.002 -14.309 -54.710  1.00 94.63           H  
ATOM   3584  HB2 ALA A 236      26.886 -15.652 -53.966  1.00 94.63           H  
ATOM   3585  HB3 ALA A 236      26.053 -14.461 -52.939  1.00 94.63           H  
ATOM   3586  O   ALA A 236      26.503 -11.752 -53.813  1.00 94.63           O  
ATOM   3587  N   PHE A 237      28.687 -11.454 -53.435  1.00 95.97           N  
ATOM   3588  H   PHE A 237      29.589 -11.895 -53.322  1.00 95.97           H  
ATOM   3589  CA  PHE A 237      28.599 -10.000 -53.328  1.00 95.97           C  
ATOM   3590  HA  PHE A 237      27.788  -9.734 -52.650  1.00 95.97           H  
ATOM   3591  C   PHE A 237      28.313  -9.362 -54.700  1.00 95.97           C  
ATOM   3592  CB  PHE A 237      29.922  -9.482 -52.745  1.00 95.97           C  
ATOM   3593  HB2 PHE A 237      30.744  -9.942 -53.294  1.00 95.97           H  
ATOM   3594  HB3 PHE A 237      30.004  -8.412 -52.934  1.00 95.97           H  
ATOM   3595  O   PHE A 237      29.222  -9.196 -55.498  1.00 95.97           O  
ATOM   3596  CG  PHE A 237      30.122  -9.726 -51.261  1.00 95.97           C  
ATOM   3597  CD1 PHE A 237      29.548  -8.858 -50.312  1.00 95.97           C  
ATOM   3598  HD1 PHE A 237      28.931  -8.030 -50.628  1.00 95.97           H  
ATOM   3599  CD2 PHE A 237      30.897 -10.813 -50.816  1.00 95.97           C  
ATOM   3600  HD2 PHE A 237      31.342 -11.499 -51.522  1.00 95.97           H  
ATOM   3601  CE1 PHE A 237      29.746  -9.074 -48.938  1.00 95.97           C  
ATOM   3602  HE1 PHE A 237      29.288  -8.415 -48.215  1.00 95.97           H  
ATOM   3603  CE2 PHE A 237      31.100 -11.026 -49.443  1.00 95.97           C  
ATOM   3604  HE2 PHE A 237      31.693 -11.864 -49.108  1.00 95.97           H  
ATOM   3605  CZ  PHE A 237      30.528 -10.155 -48.503  1.00 95.97           C  
ATOM   3606  HZ  PHE A 237      30.679 -10.323 -47.447  1.00 95.97           H  
ATOM   3607  N   SER A 238      27.091  -8.919 -54.987  1.00 94.06           N  
ATOM   3608  H   SER A 238      26.372  -9.055 -54.291  1.00 94.06           H  
ATOM   3609  CA  SER A 238      26.776  -8.091 -56.163  1.00 94.06           C  
ATOM   3610  HA  SER A 238      27.609  -8.112 -56.866  1.00 94.06           H  
ATOM   3611  C   SER A 238      26.539  -6.641 -55.751  1.00 94.06           C  
ATOM   3612  CB  SER A 238      25.573  -8.624 -56.931  1.00 94.06           C  
ATOM   3613  HB2 SER A 238      24.672  -8.482 -56.334  1.00 94.06           H  
ATOM   3614  HB3 SER A 238      25.709  -9.682 -57.155  1.00 94.06           H  
ATOM   3615  O   SER A 238      25.602  -6.342 -55.012  1.00 94.06           O  
ATOM   3616  OG  SER A 238      25.474  -7.887 -58.133  1.00 94.06           O  
ATOM   3617  HG  SER A 238      24.556  -7.752 -58.379  1.00 94.06           H  
ATOM   3618  N   MET A 239      27.400  -5.742 -56.219  1.00 93.68           N  
ATOM   3619  H   MET A 239      28.079  -6.039 -56.906  1.00 93.68           H  
ATOM   3620  CA  MET A 239      27.382  -4.315 -55.882  1.00 93.68           C  
ATOM   3621  HA  MET A 239      26.809  -4.174 -54.966  1.00 93.68           H  
ATOM   3622  C   MET A 239      26.690  -3.454 -56.945  1.00 93.68           C  
ATOM   3623  CB  MET A 239      28.811  -3.829 -55.626  1.00 93.68           C  
ATOM   3624  HB2 MET A 239      28.764  -2.761 -55.413  1.00 93.68           H  
ATOM   3625  HB3 MET A 239      29.415  -3.970 -56.522  1.00 93.68           H  
ATOM   3626  O   MET A 239      26.615  -2.233 -56.811  1.00 93.68           O  
ATOM   3627  CG  MET A 239      29.498  -4.518 -54.444  1.00 93.68           C  
ATOM   3628  HG2 MET A 239      30.438  -3.994 -54.269  1.00 93.68           H  
ATOM   3629  HG3 MET A 239      29.724  -5.551 -54.707  1.00 93.68           H  
ATOM   3630  SD  MET A 239      28.565  -4.472 -52.888  1.00 93.68           S  
ATOM   3631  CE  MET A 239      28.240  -6.230 -52.651  1.00 93.68           C  
ATOM   3632  HE1 MET A 239      27.965  -6.701 -53.594  1.00 93.68           H  
ATOM   3633  HE2 MET A 239      29.154  -6.676 -52.259  1.00 93.68           H  
ATOM   3634  HE3 MET A 239      27.433  -6.360 -51.930  1.00 93.68           H  
ATOM   3635  N   TYR A 240      26.166  -4.091 -57.993  1.00 91.16           N  
ATOM   3636  H   TYR A 240      26.271  -5.094 -58.044  1.00 91.16           H  
ATOM   3637  CA  TYR A 240      25.466  -3.436 -59.083  1.00 91.16           C  
ATOM   3638  HA  TYR A 240      25.134  -2.449 -58.763  1.00 91.16           H  
ATOM   3639  C   TYR A 240      24.242  -4.245 -59.502  1.00 91.16           C  
ATOM   3640  CB  TYR A 240      26.431  -3.265 -60.259  1.00 91.16           C  
ATOM   3641  HB2 TYR A 240      27.271  -2.654 -59.928  1.00 91.16           H  
ATOM   3642  HB3 TYR A 240      26.828  -4.239 -60.542  1.00 91.16           H  
ATOM   3643  O   TYR A 240      24.350  -5.412 -59.880  1.00 91.16           O  
ATOM   3644  CG  TYR A 240      25.798  -2.617 -61.474  1.00 91.16           C  
ATOM   3645  CD1 TYR A 240      25.236  -3.416 -62.489  1.00 91.16           C  
ATOM   3646  HD1 TYR A 240      25.249  -4.492 -62.396  1.00 91.16           H  
ATOM   3647  CD2 TYR A 240      25.754  -1.215 -61.576  1.00 91.16           C  
ATOM   3648  HD2 TYR A 240      26.166  -0.608 -60.783  1.00 91.16           H  
ATOM   3649  CE1 TYR A 240      24.641  -2.812 -63.613  1.00 91.16           C  
ATOM   3650  HE1 TYR A 240      24.202  -3.411 -64.397  1.00 91.16           H  
ATOM   3651  CE2 TYR A 240      25.185  -0.608 -62.710  1.00 91.16           C  
ATOM   3652  HE2 TYR A 240      25.188   0.468 -62.805  1.00 91.16           H  
ATOM   3653  OH  TYR A 240      24.063  -0.820 -64.815  1.00 91.16           O  
ATOM   3654  HH  TYR A 240      24.105   0.138 -64.774  1.00 91.16           H  
ATOM   3655  CZ  TYR A 240      24.620  -1.408 -63.726  1.00 91.16           C  
ATOM   3656  N   HIS A 241      23.084  -3.588 -59.508  1.00 90.89           N  
ATOM   3657  H   HIS A 241      23.061  -2.655 -59.123  1.00 90.89           H  
ATOM   3658  CA  HIS A 241      21.860  -4.100 -60.115  1.00 90.89           C  
ATOM   3659  HA  HIS A 241      22.105  -4.915 -60.798  1.00 90.89           H  
ATOM   3660  C   HIS A 241      21.173  -2.990 -60.920  1.00 90.89           C  
ATOM   3661  CB  HIS A 241      20.935  -4.667 -59.032  1.00 90.89           C  
ATOM   3662  HB2 HIS A 241      20.011  -4.959 -59.531  1.00 90.89           H  
ATOM   3663  HB3 HIS A 241      20.709  -3.902 -58.290  1.00 90.89           H  
ATOM   3664  O   HIS A 241      20.973  -1.884 -60.408  1.00 90.89           O  
ATOM   3665  CG  HIS A 241      21.429  -5.911 -58.340  1.00 90.89           C  
ATOM   3666  CD2 HIS A 241      22.255  -5.975 -57.254  1.00 90.89           C  
ATOM   3667  HD2 HIS A 241      22.725  -5.138 -56.760  1.00 90.89           H  
ATOM   3668  ND1 HIS A 241      21.000  -7.202 -58.654  1.00 90.89           N  
ATOM   3669  CE1 HIS A 241      21.573  -8.011 -57.754  1.00 90.89           C  
ATOM   3670  HE1 HIS A 241      21.425  -9.079 -57.707  1.00 90.89           H  
ATOM   3671  NE2 HIS A 241      22.322  -7.303 -56.895  1.00 90.89           N  
ATOM   3672  HE2 HIS A 241      22.786  -7.693 -56.087  1.00 90.89           H  
ATOM   3673  N   GLU A 242      20.792  -3.270 -62.173  1.00 86.36           N  
ATOM   3674  H   GLU A 242      21.008  -4.180 -62.554  1.00 86.36           H  
ATOM   3675  CA  GLU A 242      20.084  -2.308 -63.045  1.00 86.36           C  
ATOM   3676  HA  GLU A 242      20.688  -1.408 -63.157  1.00 86.36           H  
ATOM   3677  C   GLU A 242      18.728  -1.873 -62.460  1.00 86.36           C  
ATOM   3678  CB  GLU A 242      19.842  -2.913 -64.441  1.00 86.36           C  
ATOM   3679  HB2 GLU A 242      19.169  -2.247 -64.981  1.00 86.36           H  
ATOM   3680  HB3 GLU A 242      19.351  -3.880 -64.332  1.00 86.36           H  
ATOM   3681  O   GLU A 242      18.311  -0.727 -62.618  1.00 86.36           O  
ATOM   3682  CG  GLU A 242      21.119  -3.076 -65.281  1.00 86.36           C  
ATOM   3683  HG2 GLU A 242      21.770  -3.801 -64.792  1.00 86.36           H  
ATOM   3684  HG3 GLU A 242      21.635  -2.116 -65.305  1.00 86.36           H  
ATOM   3685  CD  GLU A 242      20.848  -3.532 -66.731  1.00 86.36           C  
ATOM   3686  OE1 GLU A 242      21.825  -3.575 -67.514  1.00 86.36           O  
ATOM   3687  OE2 GLU A 242      19.677  -3.826 -67.068  1.00 86.36           O  
ATOM   3688  N   SER A 243      18.068  -2.777 -61.740  1.00 87.20           N  
ATOM   3689  H   SER A 243      18.501  -3.682 -61.624  1.00 87.20           H  
ATOM   3690  CA  SER A 243      16.829  -2.566 -60.987  1.00 87.20           C  
ATOM   3691  HA  SER A 243      16.623  -1.499 -60.906  1.00 87.20           H  
ATOM   3692  C   SER A 243      16.975  -3.133 -59.574  1.00 87.20           C  
ATOM   3693  CB  SER A 243      15.660  -3.234 -61.720  1.00 87.20           C  
ATOM   3694  HB2 SER A 243      14.739  -3.063 -61.164  1.00 87.20           H  
ATOM   3695  HB3 SER A 243      15.557  -2.780 -62.706  1.00 87.20           H  
ATOM   3696  O   SER A 243      17.920  -3.872 -59.322  1.00 87.20           O  
ATOM   3697  OG  SER A 243      15.860  -4.628 -61.875  1.00 87.20           O  
ATOM   3698  HG  SER A 243      16.003  -5.021 -61.010  1.00 87.20           H  
ATOM   3699  N   GLU A 244      16.046  -2.837 -58.660  1.00 83.26           N  
ATOM   3700  H   GLU A 244      15.273  -2.231 -58.895  1.00 83.26           H  
ATOM   3701  CA  GLU A 244      16.070  -3.427 -57.312  1.00 83.26           C  
ATOM   3702  HA  GLU A 244      16.923  -2.999 -56.786  1.00 83.26           H  
ATOM   3703  C   GLU A 244      16.198  -4.970 -57.383  1.00 83.26           C  
ATOM   3704  CB  GLU A 244      14.798  -3.041 -56.536  1.00 83.26           C  
ATOM   3705  HB2 GLU A 244      14.635  -1.967 -56.626  1.00 83.26           H  
ATOM   3706  HB3 GLU A 244      13.948  -3.558 -56.981  1.00 83.26           H  
ATOM   3707  O   GLU A 244      15.476  -5.598 -58.169  1.00 83.26           O  
ATOM   3708  CG  GLU A 244      14.899  -3.403 -55.041  1.00 83.26           C  
ATOM   3709  HG2 GLU A 244      15.594  -2.717 -54.557  1.00 83.26           H  
ATOM   3710  HG3 GLU A 244      15.307  -4.409 -54.942  1.00 83.26           H  
ATOM   3711  CD  GLU A 244      13.550  -3.382 -54.309  1.00 83.26           C  
ATOM   3712  OE1 GLU A 244      13.416  -4.198 -53.356  1.00 83.26           O  
ATOM   3713  OE2 GLU A 244      12.645  -2.634 -54.742  1.00 83.26           O  
ATOM   3714  N   PRO A 245      17.084  -5.599 -56.584  1.00 85.90           N  
ATOM   3715  CA  PRO A 245      17.201  -7.053 -56.527  1.00 85.90           C  
ATOM   3716  HA  PRO A 245      17.548  -7.403 -57.499  1.00 85.90           H  
ATOM   3717  C   PRO A 245      15.860  -7.719 -56.178  1.00 85.90           C  
ATOM   3718  CB  PRO A 245      18.277  -7.352 -55.477  1.00 85.90           C  
ATOM   3719  HB2 PRO A 245      17.819  -7.525 -54.503  1.00 85.90           H  
ATOM   3720  HB3 PRO A 245      18.890  -8.207 -55.761  1.00 85.90           H  
ATOM   3721  O   PRO A 245      15.227  -7.408 -55.162  1.00 85.90           O  
ATOM   3722  CG  PRO A 245      19.100  -6.068 -55.418  1.00 85.90           C  
ATOM   3723  HG2 PRO A 245      19.861  -6.096 -56.197  1.00 85.90           H  
ATOM   3724  HG3 PRO A 245      19.559  -5.919 -54.440  1.00 85.90           H  
ATOM   3725  CD  PRO A 245      18.099  -4.970 -55.751  1.00 85.90           C  
ATOM   3726  HD2 PRO A 245      17.646  -4.593 -54.835  1.00 85.90           H  
ATOM   3727  HD3 PRO A 245      18.610  -4.170 -56.286  1.00 85.90           H  
ATOM   3728  N   ALA A 246      15.423  -8.662 -57.016  1.00 80.91           N  
ATOM   3729  H   ALA A 246      15.948  -8.831 -57.862  1.00 80.91           H  
ATOM   3730  CA  ALA A 246      14.139  -9.344 -56.839  1.00 80.91           C  
ATOM   3731  HA  ALA A 246      13.379  -8.599 -56.604  1.00 80.91           H  
ATOM   3732  C   ALA A 246      14.152 -10.361 -55.683  1.00 80.91           C  
ATOM   3733  CB  ALA A 246      13.759 -10.012 -58.165  1.00 80.91           C  
ATOM   3734  HB1 ALA A 246      12.784 -10.488 -58.065  1.00 80.91           H  
ATOM   3735  HB2 ALA A 246      13.710  -9.263 -58.956  1.00 80.91           H  
ATOM   3736  HB3 ALA A 246      14.496 -10.771 -58.427  1.00 80.91           H  
ATOM   3737  O   ALA A 246      13.130 -10.557 -55.026  1.00 80.91           O  
ATOM   3738  N   GLU A 247      15.300 -10.989 -55.420  1.00 86.37           N  
ATOM   3739  H   GLU A 247      16.123 -10.725 -55.943  1.00 86.37           H  
ATOM   3740  CA  GLU A 247      15.456 -12.069 -54.443  1.00 86.37           C  
ATOM   3741  HA  GLU A 247      14.475 -12.333 -54.047  1.00 86.37           H  
ATOM   3742  C   GLU A 247      16.318 -11.641 -53.246  1.00 86.37           C  
ATOM   3743  CB  GLU A 247      16.025 -13.330 -55.119  1.00 86.37           C  
ATOM   3744  HB2 GLU A 247      16.987 -13.095 -55.573  1.00 86.37           H  
ATOM   3745  HB3 GLU A 247      16.176 -14.088 -54.350  1.00 86.37           H  
ATOM   3746  O   GLU A 247      17.185 -10.773 -53.356  1.00 86.37           O  
ATOM   3747  CG  GLU A 247      15.070 -13.895 -56.188  1.00 86.37           C  
ATOM   3748  HG2 GLU A 247      14.088 -14.026 -55.733  1.00 86.37           H  
ATOM   3749  HG3 GLU A 247      14.969 -13.167 -56.993  1.00 86.37           H  
ATOM   3750  CD  GLU A 247      15.518 -15.238 -56.789  1.00 86.37           C  
ATOM   3751  OE1 GLU A 247      14.772 -15.745 -57.659  1.00 86.37           O  
ATOM   3752  OE2 GLU A 247      16.570 -15.767 -56.371  1.00 86.37           O  
ATOM   3753  N   GLY A 248      16.072 -12.272 -52.097  1.00 88.78           N  
ATOM   3754  H   GLY A 248      15.337 -12.965 -52.090  1.00 88.78           H  
ATOM   3755  CA  GLY A 248      16.799 -12.043 -50.849  1.00 88.78           C  
ATOM   3756  HA2 GLY A 248      17.128 -13.011 -50.471  1.00 88.78           H  
ATOM   3757  HA3 GLY A 248      17.690 -11.443 -51.030  1.00 88.78           H  
ATOM   3758  C   GLY A 248      15.979 -11.351 -49.757  1.00 88.78           C  
ATOM   3759  O   GLY A 248      14.987 -10.666 -50.014  1.00 88.78           O  
ATOM   3760  N   ILE A 249      16.408 -11.553 -48.513  1.00 91.76           N  
ATOM   3761  H   ILE A 249      17.256 -12.090 -48.400  1.00 91.76           H  
ATOM   3762  CA  ILE A 249      15.873 -10.891 -47.321  1.00 91.76           C  
ATOM   3763  HA  ILE A 249      14.784 -10.924 -47.356  1.00 91.76           H  
ATOM   3764  C   ILE A 249      16.319  -9.424 -47.348  1.00 91.76           C  
ATOM   3765  CB  ILE A 249      16.354 -11.630 -46.045  1.00 91.76           C  
ATOM   3766  HB  ILE A 249      17.444 -11.622 -46.038  1.00 91.76           H  
ATOM   3767  O   ILE A 249      17.481  -9.136 -47.632  1.00 91.76           O  
ATOM   3768  CG1 ILE A 249      15.878 -13.104 -46.059  1.00 91.76           C  
ATOM   3769 HG12 ILE A 249      14.789 -13.136 -46.019  1.00 91.76           H  
ATOM   3770 HG13 ILE A 249      16.194 -13.580 -46.988  1.00 91.76           H  
ATOM   3771  CG2 ILE A 249      15.860 -10.919 -44.770  1.00 91.76           C  
ATOM   3772 HG21 ILE A 249      14.770 -10.901 -44.739  1.00 91.76           H  
ATOM   3773 HG22 ILE A 249      16.237 -11.426 -43.882  1.00 91.76           H  
ATOM   3774 HG23 ILE A 249      16.241  -9.899 -44.731  1.00 91.76           H  
ATOM   3775  CD1 ILE A 249      16.444 -13.961 -44.921  1.00 91.76           C  
ATOM   3776 HD11 ILE A 249      16.191 -15.007 -45.096  1.00 91.76           H  
ATOM   3777 HD12 ILE A 249      16.015 -13.659 -43.965  1.00 91.76           H  
ATOM   3778 HD13 ILE A 249      17.529 -13.861 -44.888  1.00 91.76           H  
ATOM   3779  N   VAL A 250      15.415  -8.488 -47.046  1.00 92.34           N  
ATOM   3780  H   VAL A 250      14.480  -8.769 -46.789  1.00 92.34           H  
ATOM   3781  CA  VAL A 250      15.795  -7.074 -46.897  1.00 92.34           C  
ATOM   3782  HA  VAL A 250      16.327  -6.756 -47.793  1.00 92.34           H  
ATOM   3783  C   VAL A 250      16.744  -6.947 -45.705  1.00 92.34           C  
ATOM   3784  CB  VAL A 250      14.570  -6.155 -46.721  1.00 92.34           C  
ATOM   3785  HB  VAL A 250      14.013  -6.457 -45.834  1.00 92.34           H  
ATOM   3786  O   VAL A 250      16.381  -7.290 -44.581  1.00 92.34           O  
ATOM   3787  CG1 VAL A 250      14.991  -4.687 -46.569  1.00 92.34           C  
ATOM   3788 HG11 VAL A 250      15.568  -4.549 -45.655  1.00 92.34           H  
ATOM   3789 HG12 VAL A 250      14.108  -4.051 -46.506  1.00 92.34           H  
ATOM   3790 HG13 VAL A 250      15.595  -4.375 -47.420  1.00 92.34           H  
ATOM   3791  CG2 VAL A 250      13.634  -6.246 -47.935  1.00 92.34           C  
ATOM   3792 HG21 VAL A 250      13.274  -7.267 -48.065  1.00 92.34           H  
ATOM   3793 HG22 VAL A 250      12.775  -5.593 -47.783  1.00 92.34           H  
ATOM   3794 HG23 VAL A 250      14.165  -5.928 -48.832  1.00 92.34           H  
ATOM   3795  N   ALA A 251      17.962  -6.475 -45.947  1.00 91.67           N  
ATOM   3796  H   ALA A 251      18.208  -6.219 -46.893  1.00 91.67           H  
ATOM   3797  CA  ALA A 251      18.930  -6.218 -44.897  1.00 91.67           C  
ATOM   3798  HA  ALA A 251      18.885  -7.030 -44.171  1.00 91.67           H  
ATOM   3799  C   ALA A 251      18.588  -4.902 -44.185  1.00 91.67           C  
ATOM   3800  CB  ALA A 251      20.338  -6.207 -45.498  1.00 91.67           C  
ATOM   3801  HB1 ALA A 251      20.452  -5.335 -46.142  1.00 91.67           H  
ATOM   3802  HB2 ALA A 251      20.508  -7.112 -46.080  1.00 91.67           H  
ATOM   3803  HB3 ALA A 251      21.073  -6.158 -44.695  1.00 91.67           H  
ATOM   3804  O   ALA A 251      18.506  -3.845 -44.812  1.00 91.67           O  
ATOM   3805  N   THR A 252      18.404  -4.964 -42.868  1.00 86.66           N  
ATOM   3806  H   THR A 252      18.403  -5.867 -42.414  1.00 86.66           H  
ATOM   3807  CA  THR A 252      18.239  -3.775 -42.026  1.00 86.66           C  
ATOM   3808  HA  THR A 252      17.588  -3.064 -42.534  1.00 86.66           H  
ATOM   3809  C   THR A 252      19.602  -3.135 -41.797  1.00 86.66           C  
ATOM   3810  CB  THR A 252      17.602  -4.138 -40.677  1.00 86.66           C  
ATOM   3811  HB  THR A 252      18.291  -4.756 -40.101  1.00 86.66           H  
ATOM   3812  O   THR A 252      20.524  -3.825 -41.361  1.00 86.66           O  
ATOM   3813  CG2 THR A 252      17.222  -2.909 -39.854  1.00 86.66           C  
ATOM   3814 HG21 THR A 252      16.544  -2.272 -40.422  1.00 86.66           H  
ATOM   3815 HG22 THR A 252      18.117  -2.341 -39.598  1.00 86.66           H  
ATOM   3816 HG23 THR A 252      16.740  -3.218 -38.926  1.00 86.66           H  
ATOM   3817  OG1 THR A 252      16.413  -4.866 -40.886  1.00 86.66           O  
ATOM   3818  HG1 THR A 252      15.981  -4.959 -40.034  1.00 86.66           H  
ATOM   3819  N   ASP A 253      19.733  -1.833 -42.063  1.00 85.97           N  
ATOM   3820  H   ASP A 253      18.947  -1.308 -42.419  1.00 85.97           H  
ATOM   3821  CA  ASP A 253      20.928  -1.094 -41.656  1.00 85.97           C  
ATOM   3822  HA  ASP A 253      21.801  -1.645 -42.005  1.00 85.97           H  
ATOM   3823  C   ASP A 253      20.979  -1.019 -40.124  1.00 85.97           C  
ATOM   3824  CB  ASP A 253      20.991   0.299 -42.303  1.00 85.97           C  
ATOM   3825  HB2 ASP A 253      20.928   0.184 -43.385  1.00 85.97           H  
ATOM   3826  HB3 ASP A 253      20.136   0.890 -41.973  1.00 85.97           H  
ATOM   3827  O   ASP A 253      20.128  -0.407 -39.479  1.00 85.97           O  
ATOM   3828  CG  ASP A 253      22.292   1.049 -41.967  1.00 85.97           C  
ATOM   3829  OD1 ASP A 253      23.247   0.416 -41.456  1.00 85.97           O  
ATOM   3830  OD2 ASP A 253      22.363   2.261 -42.250  1.00 85.97           O  
ATOM   3831  N   ILE A 254      21.968  -1.692 -39.548  1.00 80.81           N  
ATOM   3832  H   ILE A 254      22.609  -2.157 -40.175  1.00 80.81           H  
ATOM   3833  CA  ILE A 254      22.234  -1.767 -38.108  1.00 80.81           C  
ATOM   3834  HA  ILE A 254      21.387  -1.345 -37.568  1.00 80.81           H  
ATOM   3835  C   ILE A 254      23.449  -0.925 -37.721  1.00 80.81           C  
ATOM   3836  CB  ILE A 254      22.408  -3.228 -37.658  1.00 80.81           C  
ATOM   3837  HB  ILE A 254      22.692  -3.229 -36.606  1.00 80.81           H  
ATOM   3838  O   ILE A 254      24.012  -1.089 -36.635  1.00 80.81           O  
ATOM   3839  CG1 ILE A 254      23.529  -3.893 -38.481  1.00 80.81           C  
ATOM   3840 HG12 ILE A 254      24.350  -3.190 -38.624  1.00 80.81           H  
ATOM   3841 HG13 ILE A 254      23.145  -4.186 -39.458  1.00 80.81           H  
ATOM   3842  CG2 ILE A 254      21.082  -3.997 -37.766  1.00 80.81           C  
ATOM   3843 HG21 ILE A 254      20.777  -4.084 -38.809  1.00 80.81           H  
ATOM   3844 HG22 ILE A 254      20.306  -3.464 -37.216  1.00 80.81           H  
ATOM   3845 HG23 ILE A 254      21.187  -4.994 -37.337  1.00 80.81           H  
ATOM   3846  CD1 ILE A 254      24.096  -5.121 -37.794  1.00 80.81           C  
ATOM   3847 HD11 ILE A 254      24.874  -5.560 -38.418  1.00 80.81           H  
ATOM   3848 HD12 ILE A 254      23.294  -5.844 -37.646  1.00 80.81           H  
ATOM   3849 HD13 ILE A 254      24.518  -4.835 -36.831  1.00 80.81           H  
ATOM   3850  N   LYS A 255      23.921  -0.051 -38.618  1.00 71.22           N  
ATOM   3851  H   LYS A 255      23.458   0.029 -39.512  1.00 71.22           H  
ATOM   3852  CA  LYS A 255      24.974   0.901 -38.290  1.00 71.22           C  
ATOM   3853  HA  LYS A 255      25.893   0.356 -38.071  1.00 71.22           H  
ATOM   3854  C   LYS A 255      24.504   1.672 -37.057  1.00 71.22           C  
ATOM   3855  CB  LYS A 255      25.198   1.821 -39.496  1.00 71.22           C  
ATOM   3856  HB2 LYS A 255      24.258   2.324 -39.723  1.00 71.22           H  
ATOM   3857  HB3 LYS A 255      25.482   1.225 -40.364  1.00 71.22           H  
ATOM   3858  O   LYS A 255      23.422   2.259 -37.108  1.00 71.22           O  
ATOM   3859  CG  LYS A 255      26.292   2.860 -39.245  1.00 71.22           C  
ATOM   3860  HG2 LYS A 255      26.107   3.339 -38.283  1.00 71.22           H  
ATOM   3861  HG3 LYS A 255      27.266   2.373 -39.201  1.00 71.22           H  
ATOM   3862  CD  LYS A 255      26.286   3.916 -40.359  1.00 71.22           C  
ATOM   3863  HD2 LYS A 255      25.272   4.086 -40.718  1.00 71.22           H  
ATOM   3864  HD3 LYS A 255      26.868   3.549 -41.204  1.00 71.22           H  
ATOM   3865  CE  LYS A 255      26.859   5.247 -39.864  1.00 71.22           C  
ATOM   3866  HE2 LYS A 255      27.855   5.076 -39.456  1.00 71.22           H  
ATOM   3867  HE3 LYS A 255      26.958   5.903 -40.728  1.00 71.22           H  
ATOM   3868  NZ  LYS A 255      25.958   5.856 -38.847  1.00 71.22           N  
ATOM   3869  HZ1 LYS A 255      26.269   6.775 -38.564  1.00 71.22           H  
ATOM   3870  HZ2 LYS A 255      25.023   5.930 -39.221  1.00 71.22           H  
ATOM   3871  HZ3 LYS A 255      25.887   5.272 -38.026  1.00 71.22           H  
ATOM   3872  N   PRO A 256      25.295   1.730 -35.968  1.00 52.37           N  
ATOM   3873  CA  PRO A 256      24.960   2.612 -34.869  1.00 52.37           C  
ATOM   3874  HA  PRO A 256      24.052   2.249 -34.388  1.00 52.37           H  
ATOM   3875  C   PRO A 256      24.736   4.011 -35.445  1.00 52.37           C  
ATOM   3876  CB  PRO A 256      26.133   2.535 -33.882  1.00 52.37           C  
ATOM   3877  HB2 PRO A 256      26.851   3.329 -34.085  1.00 52.37           H  
ATOM   3878  HB3 PRO A 256      25.792   2.589 -32.848  1.00 52.37           H  
ATOM   3879  O   PRO A 256      25.606   4.570 -36.137  1.00 52.37           O  
ATOM   3880  CG  PRO A 256      26.770   1.180 -34.197  1.00 52.37           C  
ATOM   3881  HG2 PRO A 256      27.833   1.166 -33.956  1.00 52.37           H  
ATOM   3882  HG3 PRO A 256      26.243   0.396 -33.654  1.00 52.37           H  
ATOM   3883  CD  PRO A 256      26.525   1.008 -35.696  1.00 52.37           C  
ATOM   3884  HD2 PRO A 256      27.342   1.458 -36.262  1.00 52.37           H  
ATOM   3885  HD3 PRO A 256      26.427  -0.050 -35.939  1.00 52.37           H  
ATOM   3886  N   ASP A 257      23.558   4.579 -35.195  1.00 46.86           N  
ATOM   3887  H   ASP A 257      22.830   4.033 -34.756  1.00 46.86           H  
ATOM   3888  CA  ASP A 257      23.419   6.025 -35.206  1.00 46.86           C  
ATOM   3889  HA  ASP A 257      23.850   6.420 -36.126  1.00 46.86           H  
ATOM   3890  C   ASP A 257      24.274   6.478 -34.025  1.00 46.86           C  
ATOM   3891  CB  ASP A 257      21.941   6.473 -35.144  1.00 46.86           C  
ATOM   3892  HB2 ASP A 257      21.525   6.249 -34.162  1.00 46.86           H  
ATOM   3893  HB3 ASP A 257      21.379   5.897 -35.880  1.00 46.86           H  
ATOM   3894  O   ASP A 257      23.797   6.609 -32.899  1.00 46.86           O  
ATOM   3895  CG  ASP A 257      21.738   7.967 -35.470  1.00 46.86           C  
ATOM   3896  OD1 ASP A 257      22.654   8.578 -36.068  1.00 46.86           O  
ATOM   3897  OD2 ASP A 257      20.648   8.511 -35.165  1.00 46.86           O  
ATOM   3898  N   PHE A 258      25.590   6.593 -34.248  1.00 42.92           N  
ATOM   3899  H   PHE A 258      25.947   6.274 -35.138  1.00 42.92           H  
ATOM   3900  CA  PHE A 258      26.449   7.398 -33.405  1.00 42.92           C  
ATOM   3901  HA  PHE A 258      26.377   7.069 -32.368  1.00 42.92           H  
ATOM   3902  C   PHE A 258      25.860   8.792 -33.538  1.00 42.92           C  
ATOM   3903  CB  PHE A 258      27.920   7.358 -33.859  1.00 42.92           C  
ATOM   3904  HB2 PHE A 258      28.486   8.045 -33.230  1.00 42.92           H  
ATOM   3905  HB3 PHE A 258      27.987   7.734 -34.880  1.00 42.92           H  
ATOM   3906  O   PHE A 258      26.249   9.562 -34.417  1.00 42.92           O  
ATOM   3907  CG  PHE A 258      28.599   6.005 -33.802  1.00 42.92           C  
ATOM   3908  CD1 PHE A 258      29.019   5.469 -32.570  1.00 42.92           C  
ATOM   3909  HD1 PHE A 258      28.836   6.010 -31.654  1.00 42.92           H  
ATOM   3910  CD2 PHE A 258      28.853   5.300 -34.993  1.00 42.92           C  
ATOM   3911  HD2 PHE A 258      28.538   5.710 -35.941  1.00 42.92           H  
ATOM   3912  CE1 PHE A 258      29.685   4.231 -32.532  1.00 42.92           C  
ATOM   3913  HE1 PHE A 258      30.005   3.823 -31.585  1.00 42.92           H  
ATOM   3914  CE2 PHE A 258      29.522   4.064 -34.956  1.00 42.92           C  
ATOM   3915  HE2 PHE A 258      29.717   3.528 -35.873  1.00 42.92           H  
ATOM   3916  CZ  PHE A 258      29.938   3.529 -33.724  1.00 42.92           C  
ATOM   3917  HZ  PHE A 258      30.455   2.581 -33.689  1.00 42.92           H  
ATOM   3918  N   LYS A 259      24.834   9.074 -32.735  1.00 45.20           N  
ATOM   3919  H   LYS A 259      24.444   8.307 -32.206  1.00 45.20           H  
ATOM   3920  CA  LYS A 259      24.328  10.407 -32.501  1.00 45.20           C  
ATOM   3921  HA  LYS A 259      23.922  10.830 -33.421  1.00 45.20           H  
ATOM   3922  C   LYS A 259      25.565  11.176 -32.071  1.00 45.20           C  
ATOM   3923  CB  LYS A 259      23.250  10.365 -31.409  1.00 45.20           C  
ATOM   3924  HB2 LYS A 259      23.035  11.386 -31.095  1.00 45.20           H  
ATOM   3925  HB3 LYS A 259      23.646   9.813 -30.556  1.00 45.20           H  
ATOM   3926  O   LYS A 259      26.060  10.998 -30.966  1.00 45.20           O  
ATOM   3927  CG  LYS A 259      21.941   9.701 -31.862  1.00 45.20           C  
ATOM   3928  HG2 LYS A 259      21.528  10.255 -32.706  1.00 45.20           H  
ATOM   3929  HG3 LYS A 259      22.135   8.674 -32.174  1.00 45.20           H  
ATOM   3930  CD  LYS A 259      20.932   9.696 -30.707  1.00 45.20           C  
ATOM   3931  HD2 LYS A 259      20.743  10.723 -30.393  1.00 45.20           H  
ATOM   3932  HD3 LYS A 259      21.356   9.139 -29.871  1.00 45.20           H  
ATOM   3933  CE  LYS A 259      19.620   9.035 -31.138  1.00 45.20           C  
ATOM   3934  HE2 LYS A 259      19.841   8.021 -31.472  1.00 45.20           H  
ATOM   3935  HE3 LYS A 259      19.221   9.579 -31.994  1.00 45.20           H  
ATOM   3936  NZ  LYS A 259      18.639   9.013 -30.024  1.00 45.20           N  
ATOM   3937  HZ1 LYS A 259      19.018   8.502 -29.239  1.00 45.20           H  
ATOM   3938  HZ2 LYS A 259      18.426   9.952 -29.718  1.00 45.20           H  
ATOM   3939  HZ3 LYS A 259      17.784   8.560 -30.314  1.00 45.20           H  
ATOM   3940  N   ARG A 260      26.161  11.903 -33.015  1.00 55.87           N  
ATOM   3941  H   ARG A 260      25.814  11.806 -33.958  1.00 55.87           H  
ATOM   3942  CA  ARG A 260      27.309  12.766 -32.766  1.00 55.87           C  
ATOM   3943  HA  ARG A 260      28.141  12.196 -32.353  1.00 55.87           H  
ATOM   3944  C   ARG A 260      26.839  13.755 -31.719  1.00 55.87           C  
ATOM   3945  CB  ARG A 260      27.725  13.475 -34.067  1.00 55.87           C  
ATOM   3946  HB2 ARG A 260      28.011  14.503 -33.845  1.00 55.87           H  
ATOM   3947  HB3 ARG A 260      26.886  13.508 -34.762  1.00 55.87           H  
ATOM   3948  O   ARG A 260      25.968  14.559 -32.017  1.00 55.87           O  
ATOM   3949  CG  ARG A 260      28.927  12.792 -34.721  1.00 55.87           C  
ATOM   3950  HG2 ARG A 260      28.739  11.723 -34.821  1.00 55.87           H  
ATOM   3951  HG3 ARG A 260      29.808  12.949 -34.099  1.00 55.87           H  
ATOM   3952  CD  ARG A 260      29.161  13.399 -36.103  1.00 55.87           C  
ATOM   3953  HD2 ARG A 260      29.261  14.478 -35.985  1.00 55.87           H  
ATOM   3954  HD3 ARG A 260      28.306  13.180 -36.742  1.00 55.87           H  
ATOM   3955  NE  ARG A 260      30.389  12.883 -36.715  1.00 55.87           N  
ATOM   3956  HE  ARG A 260      30.983  12.309 -36.133  1.00 55.87           H  
ATOM   3957  NH1 ARG A 260      30.411  14.313 -38.507  1.00 55.87           N  
ATOM   3958 HH11 ARG A 260      31.106  14.960 -38.849  1.00 55.87           H  
ATOM   3959 HH12 ARG A 260      29.540  14.693 -38.164  1.00 55.87           H  
ATOM   3960  NH2 ARG A 260      32.185  13.063 -38.085  1.00 55.87           N  
ATOM   3961 HH21 ARG A 260      32.727  12.629 -37.351  1.00 55.87           H  
ATOM   3962 HH22 ARG A 260      32.669  13.841 -38.509  1.00 55.87           H  
ATOM   3963  CZ  ARG A 260      30.974  13.399 -37.775  1.00 55.87           C  
ATOM   3964  N   TYR A 261      27.321  13.644 -30.493  1.00 62.16           N  
ATOM   3965  H   TYR A 261      27.899  12.850 -30.260  1.00 62.16           H  
ATOM   3966  CA  TYR A 261      27.008  14.603 -29.430  1.00 62.16           C  
ATOM   3967  HA  TYR A 261      26.024  15.038 -29.607  1.00 62.16           H  
ATOM   3968  C   TYR A 261      27.992  15.777 -29.422  1.00 62.16           C  
ATOM   3969  CB  TYR A 261      26.945  13.862 -28.091  1.00 62.16           C  
ATOM   3970  HB2 TYR A 261      26.667  14.569 -27.310  1.00 62.16           H  
ATOM   3971  HB3 TYR A 261      27.937  13.479 -27.850  1.00 62.16           H  
ATOM   3972  O   TYR A 261      27.828  16.725 -28.664  1.00 62.16           O  
ATOM   3973  CG  TYR A 261      25.939  12.724 -28.085  1.00 62.16           C  
ATOM   3974  CD1 TYR A 261      24.578  12.995 -28.316  1.00 62.16           C  
ATOM   3975  HD1 TYR A 261      24.265  14.016 -28.476  1.00 62.16           H  
ATOM   3976  CD2 TYR A 261      26.360  11.399 -27.864  1.00 62.16           C  
ATOM   3977  HD2 TYR A 261      27.405  11.190 -27.688  1.00 62.16           H  
ATOM   3978  CE1 TYR A 261      23.634  11.952 -28.312  1.00 62.16           C  
ATOM   3979  HE1 TYR A 261      22.586  12.159 -28.467  1.00 62.16           H  
ATOM   3980  CE2 TYR A 261      25.418  10.353 -27.832  1.00 62.16           C  
ATOM   3981  HE2 TYR A 261      25.747   9.344 -27.630  1.00 62.16           H  
ATOM   3982  OH  TYR A 261      23.132   9.632 -27.953  1.00 62.16           O  
ATOM   3983  HH  TYR A 261      23.566   8.820 -27.682  1.00 62.16           H  
ATOM   3984  CZ  TYR A 261      24.050  10.634 -28.032  1.00 62.16           C  
ATOM   3985  N   GLU A 262      28.986  15.725 -30.308  1.00 73.50           N  
ATOM   3986  H   GLU A 262      29.045  14.925 -30.922  1.00 73.50           H  
ATOM   3987  CA  GLU A 262      30.084  16.673 -30.394  1.00 73.50           C  
ATOM   3988  HA  GLU A 262      29.944  17.460 -29.653  1.00 73.50           H  
ATOM   3989  C   GLU A 262      30.129  17.334 -31.778  1.00 73.50           C  
ATOM   3990  CB  GLU A 262      31.405  15.959 -30.064  1.00 73.50           C  
ATOM   3991  HB2 GLU A 262      31.546  15.142 -30.772  1.00 73.50           H  
ATOM   3992  HB3 GLU A 262      32.222  16.670 -30.187  1.00 73.50           H  
ATOM   3993  O   GLU A 262      29.709  16.768 -32.798  1.00 73.50           O  
ATOM   3994  CG  GLU A 262      31.443  15.404 -28.625  1.00 73.50           C  
ATOM   3995  HG2 GLU A 262      31.335  16.236 -27.929  1.00 73.50           H  
ATOM   3996  HG3 GLU A 262      30.600  14.729 -28.478  1.00 73.50           H  
ATOM   3997  CD  GLU A 262      32.737  14.632 -28.303  1.00 73.50           C  
ATOM   3998  OE1 GLU A 262      32.808  14.048 -27.199  1.00 73.50           O  
ATOM   3999  OE2 GLU A 262      33.639  14.586 -29.169  1.00 73.50           O  
ATOM   4000  N   ILE A 263      30.650  18.557 -31.787  1.00 85.97           N  
ATOM   4001  H   ILE A 263      31.033  18.905 -30.919  1.00 85.97           H  
ATOM   4002  CA  ILE A 263      31.064  19.261 -32.997  1.00 85.97           C  
ATOM   4003  HA  ILE A 263      30.358  19.060 -33.803  1.00 85.97           H  
ATOM   4004  C   ILE A 263      32.431  18.693 -33.389  1.00 85.97           C  
ATOM   4005  CB  ILE A 263      31.091  20.784 -32.730  1.00 85.97           C  
ATOM   4006  HB  ILE A 263      31.685  20.969 -31.835  1.00 85.97           H  
ATOM   4007  O   ILE A 263      33.342  18.673 -32.567  1.00 85.97           O  
ATOM   4008  CG1 ILE A 263      29.655  21.303 -32.482  1.00 85.97           C  
ATOM   4009 HG12 ILE A 263      29.148  20.656 -31.766  1.00 85.97           H  
ATOM   4010 HG13 ILE A 263      29.101  21.265 -33.420  1.00 85.97           H  
ATOM   4011  CG2 ILE A 263      31.743  21.536 -33.901  1.00 85.97           C  
ATOM   4012 HG21 ILE A 263      31.683  22.614 -33.750  1.00 85.97           H  
ATOM   4013 HG22 ILE A 263      32.799  21.275 -33.966  1.00 85.97           H  
ATOM   4014 HG23 ILE A 263      31.263  21.265 -34.841  1.00 85.97           H  
ATOM   4015  CD1 ILE A 263      29.581  22.729 -31.921  1.00 85.97           C  
ATOM   4016 HD11 ILE A 263      28.547  22.962 -31.668  1.00 85.97           H  
ATOM   4017 HD12 ILE A 263      29.925  23.451 -32.662  1.00 85.97           H  
ATOM   4018 HD13 ILE A 263      30.188  22.802 -31.018  1.00 85.97           H  
ATOM   4019  N   ASP A 264      32.568  18.224 -34.626  1.00 82.86           N  
ATOM   4020  H   ASP A 264      31.787  18.320 -35.260  1.00 82.86           H  
ATOM   4021  CA  ASP A 264      33.840  17.797 -35.196  1.00 82.86           C  
ATOM   4022  HA  ASP A 264      34.272  17.011 -34.576  1.00 82.86           H  
ATOM   4023  C   ASP A 264      34.790  18.990 -35.264  1.00 82.86           C  
ATOM   4024  CB  ASP A 264      33.683  17.290 -36.633  1.00 82.86           C  
ATOM   4025  HB2 ASP A 264      34.679  17.197 -37.065  1.00 82.86           H  
ATOM   4026  HB3 ASP A 264      33.145  18.045 -37.207  1.00 82.86           H  
ATOM   4027  O   ASP A 264      34.395  20.089 -35.662  1.00 82.86           O  
ATOM   4028  CG  ASP A 264      32.994  15.948 -36.843  1.00 82.86           C  
ATOM   4029  OD1 ASP A 264      32.805  15.139 -35.907  1.00 82.86           O  
ATOM   4030  OD2 ASP A 264      32.677  15.683 -38.029  1.00 82.86           O  
ATOM   4031  N   ASN A 265      36.061  18.750 -34.937  1.00 88.40           N  
ATOM   4032  H   ASN A 265      36.307  17.823 -34.621  1.00 88.40           H  
ATOM   4033  CA  ASN A 265      37.109  19.766 -35.012  1.00 88.40           C  
ATOM   4034  HA  ASN A 265      37.973  19.410 -34.451  1.00 88.40           H  
ATOM   4035  C   ASN A 265      36.681  21.118 -34.381  1.00 88.40           C  
ATOM   4036  CB  ASN A 265      37.504  19.864 -36.485  1.00 88.40           C  
ATOM   4037  HB2 ASN A 265      37.675  18.872 -36.903  1.00 88.40           H  
ATOM   4038  HB3 ASN A 265      36.682  20.330 -37.028  1.00 88.40           H  
ATOM   4039  O   ASN A 265      36.740  22.164 -35.032  1.00 88.40           O  
ATOM   4040  CG  ASN A 265      38.750  20.675 -36.715  1.00 88.40           C  
ATOM   4041  ND2 ASN A 265      38.843  21.217 -37.902  1.00 88.40           N  
ATOM   4042 HD21 ASN A 265      38.137  20.975 -38.583  1.00 88.40           H  
ATOM   4043 HD22 ASN A 265      39.723  21.618 -38.194  1.00 88.40           H  
ATOM   4044  OD1 ASN A 265      39.621  20.782 -35.861  1.00 88.40           O  
ATOM   4045  N   PRO A 266      36.193  21.113 -33.126  1.00 88.87           N  
ATOM   4046  CA  PRO A 266      35.502  22.260 -32.531  1.00 88.87           C  
ATOM   4047  HA  PRO A 266      34.662  22.562 -33.157  1.00 88.87           H  
ATOM   4048  C   PRO A 266      36.405  23.477 -32.304  1.00 88.87           C  
ATOM   4049  CB  PRO A 266      34.992  21.733 -31.194  1.00 88.87           C  
ATOM   4050  HB2 PRO A 266      35.070  22.500 -30.423  1.00 88.87           H  
ATOM   4051  HB3 PRO A 266      33.973  21.366 -31.314  1.00 88.87           H  
ATOM   4052  O   PRO A 266      35.933  24.610 -32.239  1.00 88.87           O  
ATOM   4053  CG  PRO A 266      35.904  20.573 -30.825  1.00 88.87           C  
ATOM   4054  HG2 PRO A 266      35.388  19.829 -30.219  1.00 88.87           H  
ATOM   4055  HG3 PRO A 266      36.786  20.949 -30.307  1.00 88.87           H  
ATOM   4056  CD  PRO A 266      36.310  20.012 -32.178  1.00 88.87           C  
ATOM   4057  HD2 PRO A 266      37.333  19.640 -32.132  1.00 88.87           H  
ATOM   4058  HD3 PRO A 266      35.637  19.199 -32.449  1.00 88.87           H  
ATOM   4059  N   SER A 267      37.701  23.229 -32.152  1.00 88.64           N  
ATOM   4060  H   SER A 267      37.998  22.264 -32.140  1.00 88.64           H  
ATOM   4061  CA  SER A 267      38.754  24.225 -31.962  1.00 88.64           C  
ATOM   4062  HA  SER A 267      38.316  25.219 -31.870  1.00 88.64           H  
ATOM   4063  C   SER A 267      39.710  24.290 -33.157  1.00 88.64           C  
ATOM   4064  CB  SER A 267      39.491  23.922 -30.654  1.00 88.64           C  
ATOM   4065  HB2 SER A 267      38.794  24.031 -29.823  1.00 88.64           H  
ATOM   4066  HB3 SER A 267      40.309  24.629 -30.513  1.00 88.64           H  
ATOM   4067  O   SER A 267      40.804  24.817 -33.043  1.00 88.64           O  
ATOM   4068  OG  SER A 267      39.988  22.592 -30.674  1.00 88.64           O  
ATOM   4069  HG  SER A 267      40.914  22.687 -30.910  1.00 88.64           H  
ATOM   4070  N   PHE A 268      39.343  23.714 -34.309  1.00 93.28           N  
ATOM   4071  H   PHE A 268      38.411  23.330 -34.379  1.00 93.28           H  
ATOM   4072  CA  PHE A 268      40.124  23.797 -35.555  1.00 93.28           C  
ATOM   4073  HA  PHE A 268      39.610  23.169 -36.282  1.00 93.28           H  
ATOM   4074  C   PHE A 268      41.564  23.239 -35.480  1.00 93.28           C  
ATOM   4075  CB  PHE A 268      40.029  25.221 -36.120  1.00 93.28           C  
ATOM   4076  HB2 PHE A 268      40.438  25.227 -37.131  1.00 93.28           H  
ATOM   4077  HB3 PHE A 268      40.641  25.890 -35.515  1.00 93.28           H  
ATOM   4078  O   PHE A 268      42.391  23.506 -36.354  1.00 93.28           O  
ATOM   4079  CG  PHE A 268      38.603  25.741 -36.167  1.00 93.28           C  
ATOM   4080  CD1 PHE A 268      37.721  25.272 -37.158  1.00 93.28           C  
ATOM   4081  HD1 PHE A 268      38.066  24.563 -37.895  1.00 93.28           H  
ATOM   4082  CD2 PHE A 268      38.135  26.621 -35.172  1.00 93.28           C  
ATOM   4083  HD2 PHE A 268      38.794  26.945 -34.380  1.00 93.28           H  
ATOM   4084  CE1 PHE A 268      36.380  25.697 -37.167  1.00 93.28           C  
ATOM   4085  HE1 PHE A 268      35.700  25.316 -37.914  1.00 93.28           H  
ATOM   4086  CE2 PHE A 268      36.796  27.049 -35.184  1.00 93.28           C  
ATOM   4087  HE2 PHE A 268      36.443  27.716 -34.411  1.00 93.28           H  
ATOM   4088  CZ  PHE A 268      35.918  26.587 -36.182  1.00 93.28           C  
ATOM   4089  HZ  PHE A 268      34.881  26.889 -36.181  1.00 93.28           H  
ATOM   4090  N   GLU A 269      41.874  22.424 -34.465  1.00 89.63           N  
ATOM   4091  H   GLU A 269      41.147  22.276 -33.780  1.00 89.63           H  
ATOM   4092  CA  GLU A 269      43.228  21.934 -34.160  1.00 89.63           C  
ATOM   4093  HA  GLU A 269      43.904  22.788 -34.200  1.00 89.63           H  
ATOM   4094  C   GLU A 269      43.780  20.915 -35.169  1.00 89.63           C  
ATOM   4095  CB  GLU A 269      43.277  21.348 -32.738  1.00 89.63           C  
ATOM   4096  HB2 GLU A 269      44.218  20.817 -32.594  1.00 89.63           H  
ATOM   4097  HB3 GLU A 269      42.468  20.627 -32.621  1.00 89.63           H  
ATOM   4098  O   GLU A 269      44.960  20.567 -35.117  1.00 89.63           O  
ATOM   4099  CG  GLU A 269      43.165  22.413 -31.641  1.00 89.63           C  
ATOM   4100  HG2 GLU A 269      42.213  22.933 -31.751  1.00 89.63           H  
ATOM   4101  HG3 GLU A 269      43.159  21.914 -30.671  1.00 89.63           H  
ATOM   4102  CD  GLU A 269      44.317  23.429 -31.681  1.00 89.63           C  
ATOM   4103  OE1 GLU A 269      44.064  24.637 -31.813  1.00 89.63           O  
ATOM   4104  OE2 GLU A 269      45.505  23.040 -31.572  1.00 89.63           O  
ATOM   4105  N   THR A 270      42.969  20.455 -36.125  1.00 85.96           N  
ATOM   4106  H   THR A 270      42.006  20.759 -36.136  1.00 85.96           H  
ATOM   4107  CA  THR A 270      43.467  19.713 -37.297  1.00 85.96           C  
ATOM   4108  HA  THR A 270      44.145  18.930 -36.958  1.00 85.96           H  
ATOM   4109  C   THR A 270      44.257  20.605 -38.264  1.00 85.96           C  
ATOM   4110  CB  THR A 270      42.316  19.053 -38.063  1.00 85.96           C  
ATOM   4111  HB  THR A 270      42.713  18.543 -38.941  1.00 85.96           H  
ATOM   4112  O   THR A 270      44.908  20.092 -39.175  1.00 85.96           O  
ATOM   4113  CG2 THR A 270      41.545  18.043 -37.211  1.00 85.96           C  
ATOM   4114 HG21 THR A 270      42.226  17.271 -36.853  1.00 85.96           H  
ATOM   4115 HG22 THR A 270      41.080  18.542 -36.360  1.00 85.96           H  
ATOM   4116 HG23 THR A 270      40.767  17.583 -37.819  1.00 85.96           H  
ATOM   4117  OG1 THR A 270      41.429  20.057 -38.475  1.00 85.96           O  
ATOM   4118  HG1 THR A 270      41.209  19.899 -39.395  1.00 85.96           H  
ATOM   4119  N   GLY A 271      44.210  21.933 -38.089  1.00 87.26           N  
ATOM   4120  H   GLY A 271      43.645  22.290 -37.332  1.00 87.26           H  
ATOM   4121  CA  GLY A 271      44.839  22.915 -38.975  1.00 87.26           C  
ATOM   4122  HA2 GLY A 271      44.879  23.871 -38.454  1.00 87.26           H  
ATOM   4123  HA3 GLY A 271      45.857  22.601 -39.206  1.00 87.26           H  
ATOM   4124  C   GLY A 271      44.083  23.132 -40.290  1.00 87.26           C  
ATOM   4125  O   GLY A 271      44.602  23.766 -41.206  1.00 87.26           O  
ATOM   4126  N   ASN A 272      42.868  22.595 -40.405  1.00 90.96           N  
ATOM   4127  H   ASN A 272      42.487  22.121 -39.599  1.00 90.96           H  
ATOM   4128  CA  ASN A 272      41.988  22.719 -41.563  1.00 90.96           C  
ATOM   4129  HA  ASN A 272      42.199  23.664 -42.063  1.00 90.96           H  
ATOM   4130  C   ASN A 272      40.514  22.768 -41.108  1.00 90.96           C  
ATOM   4131  CB  ASN A 272      42.306  21.564 -42.541  1.00 90.96           C  
ATOM   4132  HB2 ASN A 272      41.752  21.704 -43.469  1.00 90.96           H  
ATOM   4133  HB3 ASN A 272      43.369  21.590 -42.778  1.00 90.96           H  
ATOM   4134  O   ASN A 272      40.223  22.704 -39.915  1.00 90.96           O  
ATOM   4135  CG  ASN A 272      41.964  20.182 -42.006  1.00 90.96           C  
ATOM   4136  ND2 ASN A 272      42.514  19.140 -42.571  1.00 90.96           N  
ATOM   4137 HD21 ASN A 272      42.042  18.273 -42.357  1.00 90.96           H  
ATOM   4138 HD22 ASN A 272      43.080  19.230 -43.402  1.00 90.96           H  
ATOM   4139  OD1 ASN A 272      41.168  20.025 -41.098  1.00 90.96           O  
ATOM   4140  N   LEU A 273      39.581  22.876 -42.057  1.00 90.89           N  
ATOM   4141  H   LEU A 273      39.878  22.876 -43.022  1.00 90.89           H  
ATOM   4142  CA  LEU A 273      38.135  22.902 -41.797  1.00 90.89           C  
ATOM   4143  HA  LEU A 273      37.973  23.238 -40.773  1.00 90.89           H  
ATOM   4144  C   LEU A 273      37.495  21.501 -41.847  1.00 90.89           C  
ATOM   4145  CB  LEU A 273      37.458  23.922 -42.744  1.00 90.89           C  
ATOM   4146  HB2 LEU A 273      36.375  23.847 -42.652  1.00 90.89           H  
ATOM   4147  HB3 LEU A 273      37.716  23.661 -43.771  1.00 90.89           H  
ATOM   4148  O   LEU A 273      36.309  21.383 -42.141  1.00 90.89           O  
ATOM   4149  CG  LEU A 273      37.854  25.385 -42.476  1.00 90.89           C  
ATOM   4150  HG  LEU A 273      38.941  25.458 -42.448  1.00 90.89           H  
ATOM   4151  CD1 LEU A 273      37.375  26.300 -43.600  1.00 90.89           C  
ATOM   4152 HD11 LEU A 273      36.287  26.282 -43.658  1.00 90.89           H  
ATOM   4153 HD12 LEU A 273      37.705  27.322 -43.414  1.00 90.89           H  
ATOM   4154 HD13 LEU A 273      37.797  25.973 -44.551  1.00 90.89           H  
ATOM   4155  CD2 LEU A 273      37.263  25.909 -41.162  1.00 90.89           C  
ATOM   4156 HD21 LEU A 273      37.511  26.963 -41.035  1.00 90.89           H  
ATOM   4157 HD22 LEU A 273      36.180  25.791 -41.162  1.00 90.89           H  
ATOM   4158 HD23 LEU A 273      37.679  25.360 -40.317  1.00 90.89           H  
ATOM   4159  N   ASP A 274      38.246  20.426 -41.577  1.00 84.39           N  
ATOM   4160  H   ASP A 274      39.219  20.534 -41.331  1.00 84.39           H  
ATOM   4161  CA  ASP A 274      37.672  19.075 -41.536  1.00 84.39           C  
ATOM   4162  HA  ASP A 274      37.257  18.854 -42.519  1.00 84.39           H  
ATOM   4163  C   ASP A 274      36.525  19.020 -40.516  1.00 84.39           C  
ATOM   4164  CB  ASP A 274      38.728  18.002 -41.215  1.00 84.39           C  
ATOM   4165  HB2 ASP A 274      38.209  17.071 -40.988  1.00 84.39           H  
ATOM   4166  HB3 ASP A 274      39.280  18.294 -40.321  1.00 84.39           H  
ATOM   4167  O   ASP A 274      36.626  19.576 -39.423  1.00 84.39           O  
ATOM   4168  CG  ASP A 274      39.705  17.711 -42.363  1.00 84.39           C  
ATOM   4169  OD1 ASP A 274      39.448  18.148 -43.507  1.00 84.39           O  
ATOM   4170  OD2 ASP A 274      40.732  17.041 -42.100  1.00 84.39           O  
ATOM   4171  N   GLY A 275      35.411  18.384 -40.890  1.00 83.57           N  
ATOM   4172  H   GLY A 275      35.397  17.962 -41.808  1.00 83.57           H  
ATOM   4173  CA  GLY A 275      34.172  18.383 -40.101  1.00 83.57           C  
ATOM   4174  HA2 GLY A 275      33.604  17.478 -40.317  1.00 83.57           H  
ATOM   4175  HA3 GLY A 275      34.435  18.374 -39.044  1.00 83.57           H  
ATOM   4176  C   GLY A 275      33.258  19.596 -40.329  1.00 83.57           C  
ATOM   4177  O   GLY A 275      32.097  19.561 -39.919  1.00 83.57           O  
ATOM   4178  N   TRP A 276      33.731  20.627 -41.036  1.00 92.88           N  
ATOM   4179  H   TRP A 276      34.691  20.606 -41.349  1.00 92.88           H  
ATOM   4180  CA  TRP A 276      32.968  21.828 -41.369  1.00 92.88           C  
ATOM   4181  HA  TRP A 276      31.989  21.757 -40.895  1.00 92.88           H  
ATOM   4182  C   TRP A 276      32.751  21.942 -42.885  1.00 92.88           C  
ATOM   4183  CB  TRP A 276      33.651  23.071 -40.785  1.00 92.88           C  
ATOM   4184  HB2 TRP A 276      34.668  23.141 -41.171  1.00 92.88           H  
ATOM   4185  HB3 TRP A 276      33.111  23.950 -41.137  1.00 92.88           H  
ATOM   4186  O   TRP A 276      33.682  21.929 -43.684  1.00 92.88           O  
ATOM   4187  CG  TRP A 276      33.705  23.130 -39.286  1.00 92.88           C  
ATOM   4188  CD1 TRP A 276      34.509  22.387 -38.492  1.00 92.88           C  
ATOM   4189  HD1 TRP A 276      35.218  21.650 -38.840  1.00 92.88           H  
ATOM   4190  CD2 TRP A 276      32.921  23.964 -38.379  1.00 92.88           C  
ATOM   4191  CE2 TRP A 276      33.305  23.662 -37.038  1.00 92.88           C  
ATOM   4192  CE3 TRP A 276      31.924  24.949 -38.557  1.00 92.88           C  
ATOM   4193  HE3 TRP A 276      31.617  25.204 -39.560  1.00 92.88           H  
ATOM   4194  NE1 TRP A 276      34.268  22.685 -37.167  1.00 92.88           N  
ATOM   4195  HE1 TRP A 276      34.720  22.198 -36.406  1.00 92.88           H  
ATOM   4196  CH2 TRP A 276      31.741  25.284 -36.144  1.00 92.88           C  
ATOM   4197  HH2 TRP A 276      31.307  25.799 -35.300  1.00 92.88           H  
ATOM   4198  CZ2 TRP A 276      32.737  24.314 -35.934  1.00 92.88           C  
ATOM   4199  HZ2 TRP A 276      33.085  24.083 -34.939  1.00 92.88           H  
ATOM   4200  CZ3 TRP A 276      31.329  25.592 -37.454  1.00 92.88           C  
ATOM   4201  HZ3 TRP A 276      30.561  26.334 -37.616  1.00 92.88           H  
ATOM   4202  N   THR A 277      31.494  22.081 -43.303  1.00 92.06           N  
ATOM   4203  H   THR A 277      30.779  22.162 -42.595  1.00 92.06           H  
ATOM   4204  CA  THR A 277      31.132  22.346 -44.700  1.00 92.06           C  
ATOM   4205  HA  THR A 277      31.773  21.751 -45.350  1.00 92.06           H  
ATOM   4206  C   THR A 277      31.347  23.820 -45.012  1.00 92.06           C  
ATOM   4207  CB  THR A 277      29.679  21.954 -44.991  1.00 92.06           C  
ATOM   4208  HB  THR A 277      29.007  22.553 -44.376  1.00 92.06           H  
ATOM   4209  O   THR A 277      30.741  24.682 -44.373  1.00 92.06           O  
ATOM   4210  CG2 THR A 277      29.309  22.128 -46.464  1.00 92.06           C  
ATOM   4211 HG21 THR A 277      28.298  21.757 -46.627  1.00 92.06           H  
ATOM   4212 HG22 THR A 277      29.338  23.182 -46.740  1.00 92.06           H  
ATOM   4213 HG23 THR A 277      30.002  21.567 -47.092  1.00 92.06           H  
ATOM   4214  OG1 THR A 277      29.495  20.594 -44.676  1.00 92.06           O  
ATOM   4215  HG1 THR A 277      29.833  20.460 -43.788  1.00 92.06           H  
ATOM   4216  N   VAL A 278      32.192  24.102 -46.002  1.00 91.46           N  
ATOM   4217  H   VAL A 278      32.665  23.338 -46.462  1.00 91.46           H  
ATOM   4218  CA  VAL A 278      32.523  25.462 -46.441  1.00 91.46           C  
ATOM   4219  HA  VAL A 278      32.328  26.152 -45.620  1.00 91.46           H  
ATOM   4220  C   VAL A 278      31.635  25.860 -47.620  1.00 91.46           C  
ATOM   4221  CB  VAL A 278      34.017  25.588 -46.805  1.00 91.46           C  
ATOM   4222  HB  VAL A 278      34.197  25.105 -47.765  1.00 91.46           H  
ATOM   4223  O   VAL A 278      31.560  25.147 -48.620  1.00 91.46           O  
ATOM   4224  CG1 VAL A 278      34.421  27.062 -46.918  1.00 91.46           C  
ATOM   4225 HG11 VAL A 278      33.808  27.561 -47.668  1.00 91.46           H  
ATOM   4226 HG12 VAL A 278      35.464  27.142 -47.223  1.00 91.46           H  
ATOM   4227 HG13 VAL A 278      34.289  27.568 -45.961  1.00 91.46           H  
ATOM   4228  CG2 VAL A 278      34.925  24.915 -45.765  1.00 91.46           C  
ATOM   4229 HG21 VAL A 278      34.650  25.232 -44.759  1.00 91.46           H  
ATOM   4230 HG22 VAL A 278      35.967  25.167 -45.963  1.00 91.46           H  
ATOM   4231 HG23 VAL A 278      34.826  23.831 -45.823  1.00 91.46           H  
ATOM   4232  N   GLU A 279      30.973  27.008 -47.512  1.00 90.62           N  
ATOM   4233  H   GLU A 279      31.092  27.541 -46.663  1.00 90.62           H  
ATOM   4234  CA  GLU A 279      30.248  27.658 -48.604  1.00 90.62           C  
ATOM   4235  HA  GLU A 279      30.231  27.007 -49.479  1.00 90.62           H  
ATOM   4236  C   GLU A 279      30.974  28.958 -48.978  1.00 90.62           C  
ATOM   4237  CB  GLU A 279      28.793  27.960 -48.204  1.00 90.62           C  
ATOM   4238  HB2 GLU A 279      28.815  28.571 -47.301  1.00 90.62           H  
ATOM   4239  HB3 GLU A 279      28.336  28.552 -48.997  1.00 90.62           H  
ATOM   4240  O   GLU A 279      31.154  29.830 -48.125  1.00 90.62           O  
ATOM   4241  CG  GLU A 279      27.905  26.726 -47.957  1.00 90.62           C  
ATOM   4242  HG2 GLU A 279      28.398  26.071 -47.238  1.00 90.62           H  
ATOM   4243  HG3 GLU A 279      27.795  26.180 -48.894  1.00 90.62           H  
ATOM   4244  CD  GLU A 279      26.506  27.090 -47.407  1.00 90.62           C  
ATOM   4245  OE1 GLU A 279      25.748  26.181 -47.004  1.00 90.62           O  
ATOM   4246  OE2 GLU A 279      26.158  28.288 -47.275  1.00 90.62           O  
ATOM   4247  N   GLU A 280      31.331  29.101 -50.258  1.00 88.54           N  
ATOM   4248  H   GLU A 280      31.186  28.306 -50.864  1.00 88.54           H  
ATOM   4249  CA  GLU A 280      32.180  30.190 -50.779  1.00 88.54           C  
ATOM   4250  HA  GLU A 280      32.323  30.003 -51.843  1.00 88.54           H  
ATOM   4251  C   GLU A 280      33.613  30.152 -50.189  1.00 88.54           C  
ATOM   4252  CB  GLU A 280      31.450  31.556 -50.693  1.00 88.54           C  
ATOM   4253  HB2 GLU A 280      31.400  31.867 -49.649  1.00 88.54           H  
ATOM   4254  HB3 GLU A 280      32.033  32.292 -51.247  1.00 88.54           H  
ATOM   4255  O   GLU A 280      34.032  29.129 -49.653  1.00 88.54           O  
ATOM   4256  CG  GLU A 280      30.017  31.531 -51.274  1.00 88.54           C  
ATOM   4257  HG2 GLU A 280      30.066  31.077 -52.264  1.00 88.54           H  
ATOM   4258  HG3 GLU A 280      29.388  30.895 -50.652  1.00 88.54           H  
ATOM   4259  CD  GLU A 280      29.320  32.904 -51.410  1.00 88.54           C  
ATOM   4260  OE1 GLU A 280      28.334  33.023 -52.180  1.00 88.54           O  
ATOM   4261  OE2 GLU A 280      29.733  33.932 -50.845  1.00 88.54           O  
ATOM   4262  N   ASP A 281      34.424  31.193 -50.382  1.00 81.86           N  
ATOM   4263  H   ASP A 281      34.082  32.021 -50.848  1.00 81.86           H  
ATOM   4264  CA  ASP A 281      35.879  31.172 -50.144  1.00 81.86           C  
ATOM   4265  HA  ASP A 281      36.156  30.185 -49.776  1.00 81.86           H  
ATOM   4266  C   ASP A 281      36.351  32.137 -49.041  1.00 81.86           C  
ATOM   4267  CB  ASP A 281      36.627  31.348 -51.482  1.00 81.86           C  
ATOM   4268  HB2 ASP A 281      37.698  31.256 -51.304  1.00 81.86           H  
ATOM   4269  HB3 ASP A 281      36.341  30.527 -52.139  1.00 81.86           H  
ATOM   4270  O   ASP A 281      37.535  32.457 -48.947  1.00 81.86           O  
ATOM   4271  CG  ASP A 281      36.355  32.666 -52.225  1.00 81.86           C  
ATOM   4272  OD1 ASP A 281      35.362  33.360 -51.899  1.00 81.86           O  
ATOM   4273  OD2 ASP A 281      37.099  32.934 -53.199  1.00 81.86           O  
ATOM   4274  N   ALA A 282      35.444  32.595 -48.171  1.00 88.35           N  
ATOM   4275  H   ALA A 282      34.476  32.355 -48.329  1.00 88.35           H  
ATOM   4276  CA  ALA A 282      35.791  33.559 -47.126  1.00 88.35           C  
ATOM   4277  HA  ALA A 282      36.403  34.338 -47.581  1.00 88.35           H  
ATOM   4278  C   ALA A 282      36.601  32.986 -45.959  1.00 88.35           C  
ATOM   4279  CB  ALA A 282      34.518  34.217 -46.596  1.00 88.35           C  
ATOM   4280  HB1 ALA A 282      34.050  34.763 -47.414  1.00 88.35           H  
ATOM   4281  HB2 ALA A 282      34.765  34.928 -45.808  1.00 88.35           H  
ATOM   4282  HB3 ALA A 282      33.830  33.467 -46.205  1.00 88.35           H  
ATOM   4283  O   ALA A 282      37.372  33.743 -45.374  1.00 88.35           O  
ATOM   4284  N   PHE A 283      36.396  31.720 -45.587  1.00 94.29           N  
ATOM   4285  H   PHE A 283      35.845  31.125 -46.190  1.00 94.29           H  
ATOM   4286  CA  PHE A 283      36.900  31.152 -44.334  1.00 94.29           C  
ATOM   4287  HA  PHE A 283      37.147  31.972 -43.660  1.00 94.29           H  
ATOM   4288  C   PHE A 283      38.176  30.328 -44.517  1.00 94.29           C  
ATOM   4289  CB  PHE A 283      35.811  30.322 -43.646  1.00 94.29           C  
ATOM   4290  HB2 PHE A 283      35.364  29.652 -44.381  1.00 94.29           H  
ATOM   4291  HB3 PHE A 283      36.278  29.699 -42.882  1.00 94.29           H  
ATOM   4292  O   PHE A 283      38.264  29.482 -45.404  1.00 94.29           O  
ATOM   4293  CG  PHE A 283      34.730  31.151 -42.978  1.00 94.29           C  
ATOM   4294  CD1 PHE A 283      34.842  31.482 -41.614  1.00 94.29           C  
ATOM   4295  HD1 PHE A 283      35.689  31.133 -41.042  1.00 94.29           H  
ATOM   4296  CD2 PHE A 283      33.634  31.624 -43.721  1.00 94.29           C  
ATOM   4297  HD2 PHE A 283      33.549  31.387 -44.771  1.00 94.29           H  
ATOM   4298  CE1 PHE A 283      33.862  32.276 -40.994  1.00 94.29           C  
ATOM   4299  HE1 PHE A 283      33.967  32.540 -39.952  1.00 94.29           H  
ATOM   4300  CE2 PHE A 283      32.679  32.451 -43.105  1.00 94.29           C  
ATOM   4301  HE2 PHE A 283      31.881  32.890 -43.686  1.00 94.29           H  
ATOM   4302  CZ  PHE A 283      32.777  32.763 -41.741  1.00 94.29           C  
ATOM   4303  HZ  PHE A 283      32.047  33.412 -41.281  1.00 94.29           H  
ATOM   4304  N   GLU A 284      39.126  30.522 -43.607  1.00 93.44           N  
ATOM   4305  H   GLU A 284      38.981  31.242 -42.913  1.00 93.44           H  
ATOM   4306  CA  GLU A 284      40.364  29.752 -43.495  1.00 93.44           C  
ATOM   4307  HA  GLU A 284      40.238  28.809 -44.027  1.00 93.44           H  
ATOM   4308  C   GLU A 284      40.666  29.412 -42.029  1.00 93.44           C  
ATOM   4309  CB  GLU A 284      41.532  30.507 -44.162  1.00 93.44           C  
ATOM   4310  HB2 GLU A 284      42.407  29.857 -44.158  1.00 93.44           H  
ATOM   4311  HB3 GLU A 284      41.264  30.704 -45.201  1.00 93.44           H  
ATOM   4312  O   GLU A 284      40.145  30.048 -41.110  1.00 93.44           O  
ATOM   4313  CG  GLU A 284      41.902  31.837 -43.475  1.00 93.44           C  
ATOM   4314  HG2 GLU A 284      41.032  32.494 -43.477  1.00 93.44           H  
ATOM   4315  HG3 GLU A 284      42.166  31.636 -42.437  1.00 93.44           H  
ATOM   4316  CD  GLU A 284      43.077  32.579 -44.140  1.00 93.44           C  
ATOM   4317  OE1 GLU A 284      43.558  33.557 -43.514  1.00 93.44           O  
ATOM   4318  OE2 GLU A 284      43.500  32.198 -45.255  1.00 93.44           O  
ATOM   4319  N   VAL A 285      41.530  28.419 -41.810  1.00 95.07           N  
ATOM   4320  H   VAL A 285      41.974  27.986 -42.607  1.00 95.07           H  
ATOM   4321  CA  VAL A 285      42.109  28.124 -40.492  1.00 95.07           C  
ATOM   4322  HA  VAL A 285      41.538  28.651 -39.728  1.00 95.07           H  
ATOM   4323  C   VAL A 285      43.529  28.668 -40.453  1.00 95.07           C  
ATOM   4324  CB  VAL A 285      42.038  26.625 -40.153  1.00 95.07           C  
ATOM   4325  HB  VAL A 285      42.453  26.039 -40.973  1.00 95.07           H  
ATOM   4326  O   VAL A 285      44.302  28.467 -41.387  1.00 95.07           O  
ATOM   4327  CG1 VAL A 285      42.779  26.272 -38.863  1.00 95.07           C  
ATOM   4328 HG11 VAL A 285      43.852  26.413 -38.995  1.00 95.07           H  
ATOM   4329 HG12 VAL A 285      42.420  26.899 -38.047  1.00 95.07           H  
ATOM   4330 HG13 VAL A 285      42.603  25.227 -38.606  1.00 95.07           H  
ATOM   4331  CG2 VAL A 285      40.572  26.241 -39.949  1.00 95.07           C  
ATOM   4332 HG21 VAL A 285      40.489  25.180 -39.711  1.00 95.07           H  
ATOM   4333 HG22 VAL A 285      40.007  26.460 -40.855  1.00 95.07           H  
ATOM   4334 HG23 VAL A 285      40.146  26.814 -39.126  1.00 95.07           H  
ATOM   4335  N   THR A 286      43.873  29.372 -39.379  1.00 94.00           N  
ATOM   4336  H   THR A 286      43.193  29.479 -38.640  1.00 94.00           H  
ATOM   4337  CA  THR A 286      45.174  30.030 -39.214  1.00 94.00           C  
ATOM   4338  HA  THR A 286      45.862  29.643 -39.965  1.00 94.00           H  
ATOM   4339  C   THR A 286      45.787  29.715 -37.852  1.00 94.00           C  
ATOM   4340  CB  THR A 286      45.046  31.542 -39.455  1.00 94.00           C  
ATOM   4341  HB  THR A 286      44.691  31.714 -40.471  1.00 94.00           H  
ATOM   4342  O   THR A 286      45.081  29.473 -36.874  1.00 94.00           O  
ATOM   4343  CG2 THR A 286      44.085  32.222 -38.488  1.00 94.00           C  
ATOM   4344 HG21 THR A 286      43.059  31.933 -38.714  1.00 94.00           H  
ATOM   4345 HG22 THR A 286      44.188  33.305 -38.564  1.00 94.00           H  
ATOM   4346 HG23 THR A 286      44.319  31.911 -37.471  1.00 94.00           H  
ATOM   4347  OG1 THR A 286      46.292  32.184 -39.307  1.00 94.00           O  
ATOM   4348  HG1 THR A 286      46.724  32.183 -40.164  1.00 94.00           H  
ATOM   4349  N   ASP A 287      47.116  29.735 -37.784  1.00 91.79           N  
ATOM   4350  H   ASP A 287      47.651  29.949 -38.613  1.00 91.79           H  
ATOM   4351  CA  ASP A 287      47.909  29.580 -36.566  1.00 91.79           C  
ATOM   4352  HA  ASP A 287      47.265  29.123 -35.815  1.00 91.79           H  
ATOM   4353  C   ASP A 287      48.393  30.919 -35.980  1.00 91.79           C  
ATOM   4354  CB  ASP A 287      49.069  28.607 -36.823  1.00 91.79           C  
ATOM   4355  HB2 ASP A 287      49.567  28.400 -35.876  1.00 91.79           H  
ATOM   4356  HB3 ASP A 287      48.661  27.665 -37.190  1.00 91.79           H  
ATOM   4357  O   ASP A 287      49.136  30.937 -34.992  1.00 91.79           O  
ATOM   4358  CG  ASP A 287      50.109  29.112 -37.833  1.00 91.79           C  
ATOM   4359  OD1 ASP A 287      49.815  30.081 -38.572  1.00 91.79           O  
ATOM   4360  OD2 ASP A 287      51.207  28.512 -37.871  1.00 91.79           O  
ATOM   4361  N   GLU A 288      47.936  32.051 -36.532  1.00 92.06           N  
ATOM   4362  H   GLU A 288      47.364  31.960 -37.359  1.00 92.06           H  
ATOM   4363  CA  GLU A 288      48.287  33.397 -36.075  1.00 92.06           C  
ATOM   4364  HA  GLU A 288      49.340  33.558 -36.304  1.00 92.06           H  
ATOM   4365  C   GLU A 288      48.112  33.560 -34.552  1.00 92.06           C  
ATOM   4366  CB  GLU A 288      47.461  34.451 -36.834  1.00 92.06           C  
ATOM   4367  HB2 GLU A 288      46.434  34.096 -36.912  1.00 92.06           H  
ATOM   4368  HB3 GLU A 288      47.458  35.378 -36.260  1.00 92.06           H  
ATOM   4369  O   GLU A 288      47.210  33.001 -33.917  1.00 92.06           O  
ATOM   4370  CG  GLU A 288      48.014  34.764 -38.238  1.00 92.06           C  
ATOM   4371  HG2 GLU A 288      48.237  33.833 -38.759  1.00 92.06           H  
ATOM   4372  HG3 GLU A 288      48.952  35.306 -38.123  1.00 92.06           H  
ATOM   4373  CD  GLU A 288      47.043  35.608 -39.085  1.00 92.06           C  
ATOM   4374  OE1 GLU A 288      47.203  35.680 -40.324  1.00 92.06           O  
ATOM   4375  OE2 GLU A 288      46.086  36.196 -38.531  1.00 92.06           O  
ATOM   4376  N   ALA A 289      49.007  34.326 -33.928  1.00 87.15           N  
ATOM   4377  H   ALA A 289      49.718  34.791 -34.474  1.00 87.15           H  
ATOM   4378  CA  ALA A 289      48.937  34.574 -32.494  1.00 87.15           C  
ATOM   4379  HA  ALA A 289      48.795  33.620 -31.986  1.00 87.15           H  
ATOM   4380  C   ALA A 289      47.739  35.480 -32.168  1.00 87.15           C  
ATOM   4381  CB  ALA A 289      50.267  35.171 -32.018  1.00 87.15           C  
ATOM   4382  HB1 ALA A 289      50.445  36.123 -32.517  1.00 87.15           H  
ATOM   4383  HB2 ALA A 289      50.226  35.333 -30.941  1.00 87.15           H  
ATOM   4384  HB3 ALA A 289      51.081  34.482 -32.245  1.00 87.15           H  
ATOM   4385  O   ALA A 289      47.661  36.606 -32.656  1.00 87.15           O  
ATOM   4386  N   HIS A 290      46.847  35.016 -31.292  1.00 88.85           N  
ATOM   4387  H   HIS A 290      46.940  34.070 -30.952  1.00 88.85           H  
ATOM   4388  CA  HIS A 290      45.704  35.786 -30.808  1.00 88.85           C  
ATOM   4389  HA  HIS A 290      45.885  36.843 -31.003  1.00 88.85           H  
ATOM   4390  C   HIS A 290      45.545  35.608 -29.292  1.00 88.85           C  
ATOM   4391  CB  HIS A 290      44.444  35.380 -31.584  1.00 88.85           C  
ATOM   4392  HB2 HIS A 290      44.683  35.284 -32.643  1.00 88.85           H  
ATOM   4393  HB3 HIS A 290      44.081  34.414 -31.231  1.00 88.85           H  
ATOM   4394  O   HIS A 290      45.748  34.514 -28.769  1.00 88.85           O  
ATOM   4395  CG  HIS A 290      43.361  36.408 -31.442  1.00 88.85           C  
ATOM   4396  CD2 HIS A 290      43.191  37.505 -32.242  1.00 88.85           C  
ATOM   4397  HD2 HIS A 290      43.778  37.756 -33.113  1.00 88.85           H  
ATOM   4398  ND1 HIS A 290      42.413  36.474 -30.445  1.00 88.85           N  
ATOM   4399  HD1 HIS A 290      42.102  35.705 -29.869  1.00 88.85           H  
ATOM   4400  CE1 HIS A 290      41.698  37.594 -30.640  1.00 88.85           C  
ATOM   4401  HE1 HIS A 290      40.819  37.878 -30.080  1.00 88.85           H  
ATOM   4402  NE2 HIS A 290      42.155  38.264 -31.704  1.00 88.85           N  
ATOM   4403  N   ALA A 291      45.202  36.677 -28.566  1.00 80.89           N  
ATOM   4404  H   ALA A 291      44.961  37.527 -29.055  1.00 80.89           H  
ATOM   4405  CA  ALA A 291      45.282  36.717 -27.099  1.00 80.89           C  
ATOM   4406  HA  ALA A 291      46.274  36.374 -26.805  1.00 80.89           H  
ATOM   4407  C   ALA A 291      44.275  35.806 -26.366  1.00 80.89           C  
ATOM   4408  CB  ALA A 291      45.126  38.177 -26.653  1.00 80.89           C  
ATOM   4409  HB1 ALA A 291      45.243  38.242 -25.571  1.00 80.89           H  
ATOM   4410  HB2 ALA A 291      44.137  38.544 -26.925  1.00 80.89           H  
ATOM   4411  HB3 ALA A 291      45.887  38.795 -27.130  1.00 80.89           H  
ATOM   4412  O   ALA A 291      44.448  35.546 -25.180  1.00 80.89           O  
ATOM   4413  N   SER A 292      43.223  35.349 -27.046  1.00 83.41           N  
ATOM   4414  H   SER A 292      43.135  35.638 -28.010  1.00 83.41           H  
ATOM   4415  CA  SER A 292      42.171  34.479 -26.488  1.00 83.41           C  
ATOM   4416  HA  SER A 292      42.444  34.192 -25.472  1.00 83.41           H  
ATOM   4417  C   SER A 292      41.996  33.151 -27.234  1.00 83.41           C  
ATOM   4418  CB  SER A 292      40.847  35.249 -26.397  1.00 83.41           C  
ATOM   4419  HB2 SER A 292      40.580  35.650 -27.375  1.00 83.41           H  
ATOM   4420  HB3 SER A 292      40.047  34.596 -26.048  1.00 83.41           H  
ATOM   4421  O   SER A 292      41.020  32.458 -26.974  1.00 83.41           O  
ATOM   4422  OG  SER A 292      41.015  36.302 -25.470  1.00 83.41           O  
ATOM   4423  HG  SER A 292      41.937  36.568 -25.510  1.00 83.41           H  
ATOM   4424  N   LYS A 293      42.920  32.805 -28.145  1.00 89.57           N  
ATOM   4425  H   LYS A 293      43.757  33.365 -28.215  1.00 89.57           H  
ATOM   4426  CA  LYS A 293      42.917  31.517 -28.858  1.00 89.57           C  
ATOM   4427  HA  LYS A 293      41.935  31.334 -29.295  1.00 89.57           H  
ATOM   4428  C   LYS A 293      43.187  30.368 -27.887  1.00 89.57           C  
ATOM   4429  CB  LYS A 293      43.957  31.550 -29.990  1.00 89.57           C  
ATOM   4430  HB2 LYS A 293      44.937  31.789 -29.576  1.00 89.57           H  
ATOM   4431  HB3 LYS A 293      43.663  32.332 -30.690  1.00 89.57           H  
ATOM   4432  O   LYS A 293      44.079  30.486 -27.041  1.00 89.57           O  
ATOM   4433  CG  LYS A 293      44.045  30.225 -30.764  1.00 89.57           C  
ATOM   4434  HG2 LYS A 293      44.378  29.414 -30.116  1.00 89.57           H  
ATOM   4435  HG3 LYS A 293      43.052  29.983 -31.144  1.00 89.57           H  
ATOM   4436  CD  LYS A 293      44.982  30.322 -31.967  1.00 89.57           C  
ATOM   4437  HD2 LYS A 293      44.728  29.503 -32.640  1.00 89.57           H  
ATOM   4438  HD3 LYS A 293      44.802  31.274 -32.467  1.00 89.57           H  
ATOM   4439  CE  LYS A 293      46.467  30.218 -31.631  1.00 89.57           C  
ATOM   4440  HE2 LYS A 293      46.730  31.005 -30.924  1.00 89.57           H  
ATOM   4441  HE3 LYS A 293      46.643  29.252 -31.158  1.00 89.57           H  
ATOM   4442  NZ  LYS A 293      47.265  30.335 -32.876  1.00 89.57           N  
ATOM   4443  HZ1 LYS A 293      47.095  31.201 -33.367  1.00 89.57           H  
ATOM   4444  HZ2 LYS A 293      47.031  29.579 -33.503  1.00 89.57           H  
ATOM   4445  HZ3 LYS A 293      48.261  30.250 -32.732  1.00 89.57           H  
ATOM   4446  N   GLU A 294      42.465  29.264 -28.030  1.00 83.34           N  
ATOM   4447  H   GLU A 294      41.817  29.203 -28.803  1.00 83.34           H  
ATOM   4448  CA  GLU A 294      42.680  28.046 -27.253  1.00 83.34           C  
ATOM   4449  HA  GLU A 294      43.389  28.243 -26.449  1.00 83.34           H  
ATOM   4450  C   GLU A 294      43.285  26.960 -28.148  1.00 83.34           C  
ATOM   4451  CB  GLU A 294      41.380  27.565 -26.588  1.00 83.34           C  
ATOM   4452  HB2 GLU A 294      40.660  27.325 -27.371  1.00 83.34           H  
ATOM   4453  HB3 GLU A 294      41.602  26.650 -26.038  1.00 83.34           H  
ATOM   4454  O   GLU A 294      42.596  26.341 -28.943  1.00 83.34           O  
ATOM   4455  CG  GLU A 294      40.781  28.590 -25.602  1.00 83.34           C  
ATOM   4456  HG2 GLU A 294      41.542  28.838 -24.862  1.00 83.34           H  
ATOM   4457  HG3 GLU A 294      40.534  29.506 -26.139  1.00 83.34           H  
ATOM   4458  CD  GLU A 294      39.519  28.105 -24.863  1.00 83.34           C  
ATOM   4459  OE1 GLU A 294      39.041  28.854 -23.965  1.00 83.34           O  
ATOM   4460  OE2 GLU A 294      39.021  26.999 -25.167  1.00 83.34           O  
ATOM   4461  N   GLY A 295      44.585  26.702 -27.989  1.00 86.88           N  
ATOM   4462  H   GLY A 295      45.123  27.323 -27.402  1.00 86.88           H  
ATOM   4463  CA  GLY A 295      45.315  25.771 -28.852  1.00 86.88           C  
ATOM   4464  HA2 GLY A 295      45.954  25.128 -28.246  1.00 86.88           H  
ATOM   4465  HA3 GLY A 295      44.617  25.128 -29.388  1.00 86.88           H  
ATOM   4466  C   GLY A 295      46.188  26.493 -29.875  1.00 86.88           C  
ATOM   4467  O   GLY A 295      46.681  27.600 -29.620  1.00 86.88           O  
ATOM   4468  N   ASN A 296      46.457  25.836 -31.000  1.00 89.47           N  
ATOM   4469  H   ASN A 296      45.899  25.019 -31.204  1.00 89.47           H  
ATOM   4470  CA  ASN A 296      47.343  26.338 -32.043  1.00 89.47           C  
ATOM   4471  HA  ASN A 296      47.994  27.106 -31.624  1.00 89.47           H  
ATOM   4472  C   ASN A 296      46.593  26.981 -33.206  1.00 89.47           C  
ATOM   4473  CB  ASN A 296      48.238  25.207 -32.553  1.00 89.47           C  
ATOM   4474  HB2 ASN A 296      48.892  25.581 -33.341  1.00 89.47           H  
ATOM   4475  HB3 ASN A 296      47.607  24.427 -32.979  1.00 89.47           H  
ATOM   4476  O   ASN A 296      47.190  27.823 -33.875  1.00 89.47           O  
ATOM   4477  CG  ASN A 296      49.098  24.618 -31.461  1.00 89.47           C  
ATOM   4478  ND2 ASN A 296      48.891  23.360 -31.162  1.00 89.47           N  
ATOM   4479 HD21 ASN A 296      49.370  22.997 -30.350  1.00 89.47           H  
ATOM   4480 HD22 ASN A 296      48.039  22.945 -31.511  1.00 89.47           H  
ATOM   4481  OD1 ASN A 296      49.941  25.266 -30.856  1.00 89.47           O  
ATOM   4482  N   PHE A 297      45.324  26.656 -33.436  1.00 95.10           N  
ATOM   4483  H   PHE A 297      44.843  26.030 -32.806  1.00 95.10           H  
ATOM   4484  CA  PHE A 297      44.585  27.057 -34.631  1.00 95.10           C  
ATOM   4485  HA  PHE A 297      45.166  27.789 -35.192  1.00 95.10           H  
ATOM   4486  C   PHE A 297      43.244  27.712 -34.285  1.00 95.10           C  
ATOM   4487  CB  PHE A 297      44.411  25.827 -35.523  1.00 95.10           C  
ATOM   4488  HB2 PHE A 297      43.766  26.087 -36.363  1.00 95.10           H  
ATOM   4489  HB3 PHE A 297      43.898  25.059 -34.944  1.00 95.10           H  
ATOM   4490  O   PHE A 297      42.756  27.591 -33.175  1.00 95.10           O  
ATOM   4491  CG  PHE A 297      45.711  25.264 -36.071  1.00 95.10           C  
ATOM   4492  CD1 PHE A 297      46.327  25.854 -37.190  1.00 95.10           C  
ATOM   4493  HD1 PHE A 297      45.876  26.716 -37.659  1.00 95.10           H  
ATOM   4494  CD2 PHE A 297      46.310  24.149 -35.456  1.00 95.10           C  
ATOM   4495  HD2 PHE A 297      45.846  23.698 -34.591  1.00 95.10           H  
ATOM   4496  CE1 PHE A 297      47.524  25.320 -37.701  1.00 95.10           C  
ATOM   4497  HE1 PHE A 297      47.987  25.773 -38.565  1.00 95.10           H  
ATOM   4498  CE2 PHE A 297      47.511  23.621 -35.959  1.00 95.10           C  
ATOM   4499  HE2 PHE A 297      47.951  22.756 -35.486  1.00 95.10           H  
ATOM   4500  CZ  PHE A 297      48.120  24.207 -37.082  1.00 95.10           C  
ATOM   4501  HZ  PHE A 297      49.040  23.800 -37.476  1.00 95.10           H  
ATOM   4502  N   TYR A 298      42.684  28.478 -35.221  1.00 95.63           N  
ATOM   4503  H   TYR A 298      43.188  28.631 -36.083  1.00 95.63           H  
ATOM   4504  CA  TYR A 298      41.319  29.011 -35.146  1.00 95.63           C  
ATOM   4505  HA  TYR A 298      40.677  28.253 -34.699  1.00 95.63           H  
ATOM   4506  C   TYR A 298      40.804  29.324 -36.553  1.00 95.63           C  
ATOM   4507  CB  TYR A 298      41.254  30.266 -34.263  1.00 95.63           C  
ATOM   4508  HB2 TYR A 298      40.205  30.516 -34.107  1.00 95.63           H  
ATOM   4509  HB3 TYR A 298      41.661  30.030 -33.280  1.00 95.63           H  
ATOM   4510  O   TYR A 298      41.603  29.503 -37.480  1.00 95.63           O  
ATOM   4511  CG  TYR A 298      41.965  31.494 -34.804  1.00 95.63           C  
ATOM   4512  CD1 TYR A 298      43.360  31.593 -34.696  1.00 95.63           C  
ATOM   4513  HD1 TYR A 298      43.914  30.732 -34.354  1.00 95.63           H  
ATOM   4514  CD2 TYR A 298      41.240  32.539 -35.407  1.00 95.63           C  
ATOM   4515  HD2 TYR A 298      40.170  32.446 -35.527  1.00 95.63           H  
ATOM   4516  CE1 TYR A 298      44.032  32.759 -35.102  1.00 95.63           C  
ATOM   4517  HE1 TYR A 298      45.110  32.811 -35.052  1.00 95.63           H  
ATOM   4518  CE2 TYR A 298      41.909  33.700 -35.838  1.00 95.63           C  
ATOM   4519  HE2 TYR A 298      41.370  34.513 -36.302  1.00 95.63           H  
ATOM   4520  OH  TYR A 298      43.934  34.926 -36.145  1.00 95.63           O  
ATOM   4521  HH  TYR A 298      44.890  34.835 -36.156  1.00 95.63           H  
ATOM   4522  CZ  TYR A 298      43.303  33.817 -35.679  1.00 95.63           C  
ATOM   4523  N   ALA A 299      39.483  29.415 -36.724  1.00 96.18           N  
ATOM   4524  H   ALA A 299      38.879  29.331 -35.919  1.00 96.18           H  
ATOM   4525  CA  ALA A 299      38.877  29.778 -38.003  1.00 96.18           C  
ATOM   4526  HA  ALA A 299      39.564  29.506 -38.804  1.00 96.18           H  
ATOM   4527  C   ALA A 299      38.626  31.287 -38.090  1.00 96.18           C  
ATOM   4528  CB  ALA A 299      37.600  28.966 -38.223  1.00 96.18           C  
ATOM   4529  HB1 ALA A 299      36.885  29.168 -37.425  1.00 96.18           H  
ATOM   4530  HB2 ALA A 299      37.843  27.903 -38.231  1.00 96.18           H  
ATOM   4531  HB3 ALA A 299      37.158  29.232 -39.183  1.00 96.18           H  
ATOM   4532  O   ALA A 299      38.122  31.902 -37.147  1.00 96.18           O  
ATOM   4533  N   LYS A 300      38.925  31.891 -39.243  1.00 94.98           N  
ATOM   4534  H   LYS A 300      39.336  31.336 -39.979  1.00 94.98           H  
ATOM   4535  CA  LYS A 300      38.619  33.300 -39.524  1.00 94.98           C  
ATOM   4536  HA  LYS A 300      37.812  33.607 -38.860  1.00 94.98           H  
ATOM   4537  C   LYS A 300      38.095  33.504 -40.938  1.00 94.98           C  
ATOM   4538  CB  LYS A 300      39.834  34.195 -39.227  1.00 94.98           C  
ATOM   4539  HB2 LYS A 300      39.507  35.234 -39.276  1.00 94.98           H  
ATOM   4540  HB3 LYS A 300      40.172  33.997 -38.209  1.00 94.98           H  
ATOM   4541  O   LYS A 300      38.479  32.772 -41.847  1.00 94.98           O  
ATOM   4542  CG  LYS A 300      41.015  34.004 -40.196  1.00 94.98           C  
ATOM   4543  HG2 LYS A 300      41.403  32.989 -40.107  1.00 94.98           H  
ATOM   4544  HG3 LYS A 300      40.680  34.163 -41.221  1.00 94.98           H  
ATOM   4545  CD  LYS A 300      42.130  35.014 -39.896  1.00 94.98           C  
ATOM   4546  HD2 LYS A 300      42.506  34.852 -38.886  1.00 94.98           H  
ATOM   4547  HD3 LYS A 300      41.725  36.024 -39.965  1.00 94.98           H  
ATOM   4548  CE  LYS A 300      43.263  34.854 -40.914  1.00 94.98           C  
ATOM   4549  HE2 LYS A 300      43.623  33.826 -40.877  1.00 94.98           H  
ATOM   4550  HE3 LYS A 300      42.871  35.002 -41.921  1.00 94.98           H  
ATOM   4551  NZ  LYS A 300      44.389  35.785 -40.659  1.00 94.98           N  
ATOM   4552  HZ1 LYS A 300      44.149  36.746 -40.858  1.00 94.98           H  
ATOM   4553  HZ2 LYS A 300      44.729  35.748 -39.709  1.00 94.98           H  
ATOM   4554  HZ3 LYS A 300      45.210  35.531 -41.190  1.00 94.98           H  
ATOM   4555  N   SER A 301      37.254  34.518 -41.124  1.00 94.57           N  
ATOM   4556  H   SER A 301      36.940  35.043 -40.321  1.00 94.57           H  
ATOM   4557  CA  SER A 301      36.882  35.013 -42.448  1.00 94.57           C  
ATOM   4558  HA  SER A 301      37.001  34.182 -43.143  1.00 94.57           H  
ATOM   4559  C   SER A 301      37.804  36.144 -42.920  1.00 94.57           C  
ATOM   4560  CB  SER A 301      35.406  35.409 -42.528  1.00 94.57           C  
ATOM   4561  HB2 SER A 301      35.149  35.593 -43.571  1.00 94.57           H  
ATOM   4562  HB3 SER A 301      34.788  34.590 -42.160  1.00 94.57           H  
ATOM   4563  O   SER A 301      38.375  36.895 -42.123  1.00 94.57           O  
ATOM   4564  OG  SER A 301      35.133  36.576 -41.789  1.00 94.57           O  
ATOM   4565  HG  SER A 301      34.532  37.100 -42.325  1.00 94.57           H  
ATOM   4566  N   SER A 302      37.965  36.271 -44.237  1.00 87.94           N  
ATOM   4567  H   SER A 302      37.526  35.581 -44.830  1.00 87.94           H  
ATOM   4568  CA  SER A 302      38.721  37.355 -44.864  1.00 87.94           C  
ATOM   4569  HA  SER A 302      39.544  37.613 -44.197  1.00 87.94           H  
ATOM   4570  C   SER A 302      37.867  38.613 -45.061  1.00 87.94           C  
ATOM   4571  CB  SER A 302      39.349  36.890 -46.184  1.00 87.94           C  
ATOM   4572  HB2 SER A 302      40.017  37.671 -46.548  1.00 87.94           H  
ATOM   4573  HB3 SER A 302      39.938  35.989 -46.008  1.00 87.94           H  
ATOM   4574  O   SER A 302      36.725  38.541 -45.496  1.00 87.94           O  
ATOM   4575  OG  SER A 302      38.379  36.630 -47.176  1.00 87.94           O  
ATOM   4576  HG  SER A 302      38.116  35.711 -47.090  1.00 87.94           H  
ATOM   4577  N   LEU A 303      38.467  39.791 -44.852  1.00 84.21           N  
ATOM   4578  H   LEU A 303      39.384  39.768 -44.430  1.00 84.21           H  
ATOM   4579  CA  LEU A 303      37.818  41.107 -45.014  1.00 84.21           C  
ATOM   4580  HA  LEU A 303      37.003  41.189 -44.295  1.00 84.21           H  
ATOM   4581  C   LEU A 303      37.200  41.370 -46.398  1.00 84.21           C  
ATOM   4582  CB  LEU A 303      38.882  42.193 -44.750  1.00 84.21           C  
ATOM   4583  HB2 LEU A 303      39.832  41.857 -45.163  1.00 84.21           H  
ATOM   4584  HB3 LEU A 303      38.614  43.109 -45.276  1.00 84.21           H  
ATOM   4585  O   LEU A 303      36.421  42.305 -46.535  1.00 84.21           O  
ATOM   4586  CG  LEU A 303      39.050  42.531 -43.263  1.00 84.21           C  
ATOM   4587  HG  LEU A 303      38.976  41.623 -42.664  1.00 84.21           H  
ATOM   4588  CD1 LEU A 303      40.423  43.161 -43.019  1.00 84.21           C  
ATOM   4589 HD11 LEU A 303      40.523  43.400 -41.961  1.00 84.21           H  
ATOM   4590 HD12 LEU A 303      41.202  42.447 -43.285  1.00 84.21           H  
ATOM   4591 HD13 LEU A 303      40.532  44.068 -43.613  1.00 84.21           H  
ATOM   4592  CD2 LEU A 303      37.989  43.532 -42.818  1.00 84.21           C  
ATOM   4593 HD21 LEU A 303      38.113  43.709 -41.750  1.00 84.21           H  
ATOM   4594 HD22 LEU A 303      37.000  43.105 -42.982  1.00 84.21           H  
ATOM   4595 HD23 LEU A 303      38.077  44.469 -43.369  1.00 84.21           H  
ATOM   4596  N   GLN A 304      37.614  40.637 -47.437  1.00 81.46           N  
ATOM   4597  H   GLN A 304      38.181  39.827 -47.231  1.00 81.46           H  
ATOM   4598  CA  GLN A 304      37.118  40.802 -48.811  1.00 81.46           C  
ATOM   4599  HA  GLN A 304      36.429  41.647 -48.838  1.00 81.46           H  
ATOM   4600  C   GLN A 304      36.293  39.607 -49.305  1.00 81.46           C  
ATOM   4601  CB  GLN A 304      38.277  41.116 -49.774  1.00 81.46           C  
ATOM   4602  HB2 GLN A 304      37.870  41.190 -50.783  1.00 81.46           H  
ATOM   4603  HB3 GLN A 304      39.011  40.310 -49.757  1.00 81.46           H  
ATOM   4604  O   GLN A 304      35.835  39.628 -50.448  1.00 81.46           O  
ATOM   4605  CG  GLN A 304      38.956  42.449 -49.434  1.00 81.46           C  
ATOM   4606  HG2 GLN A 304      39.625  42.311 -48.584  1.00 81.46           H  
ATOM   4607  HG3 GLN A 304      38.189  43.166 -49.144  1.00 81.46           H  
ATOM   4608  CD  GLN A 304      39.742  43.055 -50.594  1.00 81.46           C  
ATOM   4609  NE2 GLN A 304      40.077  44.324 -50.505  1.00 81.46           N  
ATOM   4610 HE21 GLN A 304      40.584  44.696 -51.295  1.00 81.46           H  
ATOM   4611 HE22 GLN A 304      39.785  44.857 -49.698  1.00 81.46           H  
ATOM   4612  OE1 GLN A 304      40.075  42.450 -51.600  1.00 81.46           O  
ATOM   4613  N   GLY A 305      36.106  38.586 -48.470  1.00 79.64           N  
ATOM   4614  H   GLY A 305      36.400  38.674 -47.508  1.00 79.64           H  
ATOM   4615  CA  GLY A 305      35.310  37.408 -48.781  1.00 79.64           C  
ATOM   4616  HA2 GLY A 305      35.296  37.234 -49.857  1.00 79.64           H  
ATOM   4617  HA3 GLY A 305      35.762  36.537 -48.307  1.00 79.64           H  
ATOM   4618  C   GLY A 305      33.879  37.538 -48.272  1.00 79.64           C  
ATOM   4619  O   GLY A 305      33.567  38.360 -47.420  1.00 79.64           O  
ATOM   4620  N   LYS A 306      33.001  36.697 -48.807  1.00 88.40           N  
ATOM   4621  H   LYS A 306      33.346  36.039 -49.492  1.00 88.40           H  
ATOM   4622  CA  LYS A 306      31.708  36.354 -48.210  1.00 88.40           C  
ATOM   4623  HA  LYS A 306      31.702  36.655 -47.162  1.00 88.40           H  
ATOM   4624  C   LYS A 306      31.575  34.836 -48.244  1.00 88.40           C  
ATOM   4625  CB  LYS A 306      30.549  37.068 -48.917  1.00 88.40           C  
ATOM   4626  HB2 LYS A 306      30.559  38.123 -48.645  1.00 88.40           H  
ATOM   4627  HB3 LYS A 306      29.618  36.635 -48.553  1.00 88.40           H  
ATOM   4628  O   LYS A 306      32.196  34.190 -49.087  1.00 88.40           O  
ATOM   4629  CG  LYS A 306      30.637  36.947 -50.446  1.00 88.40           C  
ATOM   4630  HG2 LYS A 306      31.294  37.725 -50.833  1.00 88.40           H  
ATOM   4631  HG3 LYS A 306      31.073  35.984 -50.715  1.00 88.40           H  
ATOM   4632  CD  LYS A 306      29.261  37.079 -51.093  1.00 88.40           C  
ATOM   4633  HD2 LYS A 306      28.907  38.107 -51.018  1.00 88.40           H  
ATOM   4634  HD3 LYS A 306      28.574  36.422 -50.559  1.00 88.40           H  
ATOM   4635  CE  LYS A 306      29.370  36.642 -52.553  1.00 88.40           C  
ATOM   4636  HE2 LYS A 306      29.327  37.513 -53.206  1.00 88.40           H  
ATOM   4637  HE3 LYS A 306      30.335  36.152 -52.684  1.00 88.40           H  
ATOM   4638  NZ  LYS A 306      28.317  35.662 -52.859  1.00 88.40           N  
ATOM   4639  HZ1 LYS A 306      27.388  35.983 -52.627  1.00 88.40           H  
ATOM   4640  HZ2 LYS A 306      28.479  34.853 -52.277  1.00 88.40           H  
ATOM   4641  HZ3 LYS A 306      28.383  35.279 -53.791  1.00 88.40           H  
ATOM   4642  N   GLY A 307      30.865  34.268 -47.283  1.00 92.55           N  
ATOM   4643  H   GLY A 307      30.419  34.851 -46.589  1.00 92.55           H  
ATOM   4644  CA  GLY A 307      30.738  32.823 -47.174  1.00 92.55           C  
ATOM   4645  HA2 GLY A 307      30.018  32.467 -47.911  1.00 92.55           H  
ATOM   4646  HA3 GLY A 307      31.699  32.356 -47.391  1.00 92.55           H  
ATOM   4647  C   GLY A 307      30.292  32.360 -45.803  1.00 92.55           C  
ATOM   4648  O   GLY A 307      29.857  33.145 -44.956  1.00 92.55           O  
ATOM   4649  N   SER A 308      30.391  31.056 -45.579  1.00 94.85           N  
ATOM   4650  H   SER A 308      30.768  30.465 -46.306  1.00 94.85           H  
ATOM   4651  CA  SER A 308      30.107  30.464 -44.277  1.00 94.85           C  
ATOM   4652  HA  SER A 308      30.469  31.140 -43.502  1.00 94.85           H  
ATOM   4653  C   SER A 308      30.812  29.132 -44.078  1.00 94.85           C  
ATOM   4654  CB  SER A 308      28.599  30.309 -44.083  1.00 94.85           C  
ATOM   4655  HB2 SER A 308      28.122  31.285 -44.173  1.00 94.85           H  
ATOM   4656  HB3 SER A 308      28.398  29.919 -43.085  1.00 94.85           H  
ATOM   4657  O   SER A 308      31.124  28.433 -45.041  1.00 94.85           O  
ATOM   4658  OG  SER A 308      28.042  29.431 -45.033  1.00 94.85           O  
ATOM   4659  HG  SER A 308      28.446  29.592 -45.889  1.00 94.85           H  
ATOM   4660  N   ILE A 309      31.011  28.767 -42.817  1.00 96.06           N  
ATOM   4661  H   ILE A 309      30.738  29.411 -42.089  1.00 96.06           H  
ATOM   4662  CA  ILE A 309      31.375  27.408 -42.415  1.00 96.06           C  
ATOM   4663  HA  ILE A 309      31.423  26.784 -43.308  1.00 96.06           H  
ATOM   4664  C   ILE A 309      30.260  26.838 -41.547  1.00 96.06           C  
ATOM   4665  CB  ILE A 309      32.768  27.335 -41.756  1.00 96.06           C  
ATOM   4666  HB  ILE A 309      32.926  26.312 -41.413  1.00 96.06           H  
ATOM   4667  O   ILE A 309      29.749  27.505 -40.647  1.00 96.06           O  
ATOM   4668  CG1 ILE A 309      32.910  28.279 -40.547  1.00 96.06           C  
ATOM   4669 HG12 ILE A 309      32.102  28.072 -39.846  1.00 96.06           H  
ATOM   4670 HG13 ILE A 309      32.832  29.312 -40.888  1.00 96.06           H  
ATOM   4671  CG2 ILE A 309      33.817  27.634 -42.832  1.00 96.06           C  
ATOM   4672 HG21 ILE A 309      33.666  28.642 -43.221  1.00 96.06           H  
ATOM   4673 HG22 ILE A 309      34.823  27.547 -42.424  1.00 96.06           H  
ATOM   4674 HG23 ILE A 309      33.708  26.927 -43.655  1.00 96.06           H  
ATOM   4675  CD1 ILE A 309      34.220  28.129 -39.767  1.00 96.06           C  
ATOM   4676 HD11 ILE A 309      35.067  28.446 -40.377  1.00 96.06           H  
ATOM   4677 HD12 ILE A 309      34.356  27.091 -39.463  1.00 96.06           H  
ATOM   4678 HD13 ILE A 309      34.183  28.756 -38.877  1.00 96.06           H  
ATOM   4679  N   THR A 310      29.856  25.608 -41.841  1.00 95.40           N  
ATOM   4680  H   THR A 310      30.305  25.137 -42.614  1.00 95.40           H  
ATOM   4681  CA  THR A 310      28.761  24.908 -41.161  1.00 95.40           C  
ATOM   4682  HA  THR A 310      28.335  25.539 -40.381  1.00 95.40           H  
ATOM   4683  C   THR A 310      29.310  23.648 -40.517  1.00 95.40           C  
ATOM   4684  CB  THR A 310      27.643  24.551 -42.153  1.00 95.40           C  
ATOM   4685  HB  THR A 310      27.996  23.793 -42.852  1.00 95.40           H  
ATOM   4686  O   THR A 310      29.880  22.821 -41.220  1.00 95.40           O  
ATOM   4687  CG2 THR A 310      26.402  24.038 -41.439  1.00 95.40           C  
ATOM   4688 HG21 THR A 310      26.045  24.817 -40.764  1.00 95.40           H  
ATOM   4689 HG22 THR A 310      25.627  23.808 -42.170  1.00 95.40           H  
ATOM   4690 HG23 THR A 310      26.629  23.134 -40.874  1.00 95.40           H  
ATOM   4691  OG1 THR A 310      27.241  25.693 -42.883  1.00 95.40           O  
ATOM   4692  HG1 THR A 310      27.931  25.844 -43.533  1.00 95.40           H  
ATOM   4693  N   SER A 311      29.151  23.483 -39.207  1.00 93.41           N  
ATOM   4694  H   SER A 311      28.661  24.186 -38.671  1.00 93.41           H  
ATOM   4695  CA  SER A 311      29.598  22.277 -38.511  1.00 93.41           C  
ATOM   4696  HA  SER A 311      30.666  22.148 -38.685  1.00 93.41           H  
ATOM   4697  C   SER A 311      28.879  21.036 -39.041  1.00 93.41           C  
ATOM   4698  CB  SER A 311      29.379  22.408 -36.995  1.00 93.41           C  
ATOM   4699  HB2 SER A 311      29.770  23.365 -36.652  1.00 93.41           H  
ATOM   4700  HB3 SER A 311      29.935  21.612 -36.499  1.00 93.41           H  
ATOM   4701  O   SER A 311      27.814  21.119 -39.662  1.00 93.41           O  
ATOM   4702  OG  SER A 311      28.009  22.291 -36.627  1.00 93.41           O  
ATOM   4703  HG  SER A 311      27.763  21.370 -36.740  1.00 93.41           H  
ATOM   4704  N   ASN A 312      29.383  19.855 -38.697  1.00 87.23           N  
ATOM   4705  H   ASN A 312      30.289  19.810 -38.251  1.00 87.23           H  
ATOM   4706  CA  ASN A 312      28.567  18.651 -38.734  1.00 87.23           C  
ATOM   4707  HA  ASN A 312      28.296  18.462 -39.773  1.00 87.23           H  
ATOM   4708  C   ASN A 312      27.278  18.835 -37.917  1.00 87.23           C  
ATOM   4709  CB  ASN A 312      29.365  17.457 -38.196  1.00 87.23           C  
ATOM   4710  HB2 ASN A 312      28.783  16.546 -38.337  1.00 87.23           H  
ATOM   4711  HB3 ASN A 312      30.304  17.369 -38.743  1.00 87.23           H  
ATOM   4712  O   ASN A 312      27.202  19.630 -36.975  1.00 87.23           O  
ATOM   4713  CG  ASN A 312      29.690  17.627 -36.723  1.00 87.23           C  
ATOM   4714  ND2 ASN A 312      29.080  16.886 -35.825  1.00 87.23           N  
ATOM   4715 HD21 ASN A 312      28.233  16.377 -36.035  1.00 87.23           H  
ATOM   4716 HD22 ASN A 312      29.383  17.004 -34.869  1.00 87.23           H  
ATOM   4717  OD1 ASN A 312      30.456  18.492 -36.363  1.00 87.23           O  
ATOM   4718  N   THR A 313      26.275  18.023 -38.236  1.00 86.07           N  
ATOM   4719  H   THR A 313      26.357  17.428 -39.048  1.00 86.07           H  
ATOM   4720  CA  THR A 313      25.121  17.860 -37.358  1.00 86.07           C  
ATOM   4721  HA  THR A 313      24.750  18.852 -37.100  1.00 86.07           H  
ATOM   4722  C   THR A 313      25.537  17.141 -36.074  1.00 86.07           C  
ATOM   4723  CB  THR A 313      24.008  17.094 -38.070  1.00 86.07           C  
ATOM   4724  HB  THR A 313      24.334  16.073 -38.267  1.00 86.07           H  
ATOM   4725  O   THR A 313      26.194  16.096 -36.134  1.00 86.07           O  
ATOM   4726  CG2 THR A 313      22.725  17.054 -37.257  1.00 86.07           C  
ATOM   4727 HG21 THR A 313      22.861  16.430 -36.374  1.00 86.07           H  
ATOM   4728 HG22 THR A 313      22.450  18.062 -36.949  1.00 86.07           H  
ATOM   4729 HG23 THR A 313      21.937  16.629 -37.880  1.00 86.07           H  
ATOM   4730  OG1 THR A 313      23.695  17.708 -39.297  1.00 86.07           O  
ATOM   4731  HG1 THR A 313      23.871  18.649 -39.220  1.00 86.07           H  
ATOM   4732  N   PHE A 314      25.125  17.679 -34.929  1.00 82.81           N  
ATOM   4733  H   PHE A 314      24.633  18.560 -34.964  1.00 82.81           H  
ATOM   4734  CA  PHE A 314      25.283  17.079 -33.606  1.00 82.81           C  
ATOM   4735  HA  PHE A 314      25.587  16.042 -33.749  1.00 82.81           H  
ATOM   4736  C   PHE A 314      23.948  17.075 -32.849  1.00 82.81           C  
ATOM   4737  CB  PHE A 314      26.394  17.790 -32.820  1.00 82.81           C  
ATOM   4738  HB2 PHE A 314      26.556  17.265 -31.878  1.00 82.81           H  
ATOM   4739  HB3 PHE A 314      27.320  17.716 -33.389  1.00 82.81           H  
ATOM   4740  O   PHE A 314      23.051  17.850 -33.154  1.00 82.81           O  
ATOM   4741  CG  PHE A 314      26.124  19.252 -32.525  1.00 82.81           C  
ATOM   4742  CD1 PHE A 314      26.483  20.226 -33.472  1.00 82.81           C  
ATOM   4743  HD1 PHE A 314      26.967  19.933 -34.392  1.00 82.81           H  
ATOM   4744  CD2 PHE A 314      25.520  19.642 -31.314  1.00 82.81           C  
ATOM   4745  HD2 PHE A 314      25.264  18.899 -30.573  1.00 82.81           H  
ATOM   4746  CE1 PHE A 314      26.232  21.582 -33.219  1.00 82.81           C  
ATOM   4747  HE1 PHE A 314      26.537  22.319 -33.947  1.00 82.81           H  
ATOM   4748  CE2 PHE A 314      25.263  21.002 -31.061  1.00 82.81           C  
ATOM   4749  HE2 PHE A 314      24.807  21.300 -30.128  1.00 82.81           H  
ATOM   4750  CZ  PHE A 314      25.615  21.971 -32.018  1.00 82.81           C  
ATOM   4751  HZ  PHE A 314      25.425  23.018 -31.829  1.00 82.81           H  
ATOM   4752  N   THR A 315      23.770  16.187 -31.878  1.00 74.50           N  
ATOM   4753  H   THR A 315      24.562  15.612 -31.628  1.00 74.50           H  
ATOM   4754  CA  THR A 315      22.582  16.143 -31.014  1.00 74.50           C  
ATOM   4755  HA  THR A 315      21.768  16.697 -31.480  1.00 74.50           H  
ATOM   4756  C   THR A 315      22.911  16.805 -29.685  1.00 74.50           C  
ATOM   4757  CB  THR A 315      22.097  14.704 -30.807  1.00 74.50           C  
ATOM   4758  HB  THR A 315      22.874  14.126 -30.306  1.00 74.50           H  
ATOM   4759  O   THR A 315      23.865  16.401 -29.027  1.00 74.50           O  
ATOM   4760  CG2 THR A 315      20.804  14.624 -29.998  1.00 74.50           C  
ATOM   4761 HG21 THR A 315      20.474  13.587 -29.943  1.00 74.50           H  
ATOM   4762 HG22 THR A 315      20.032  15.224 -30.480  1.00 74.50           H  
ATOM   4763 HG23 THR A 315      20.972  14.991 -28.985  1.00 74.50           H  
ATOM   4764  OG1 THR A 315      21.845  14.120 -32.067  1.00 74.50           O  
ATOM   4765  HG1 THR A 315      22.660  14.233 -32.562  1.00 74.50           H  
ATOM   4766  N   LEU A 316      22.132  17.806 -29.274  1.00 74.46           N  
ATOM   4767  H   LEU A 316      21.349  18.090 -29.846  1.00 74.46           H  
ATOM   4768  CA  LEU A 316      22.370  18.491 -28.003  1.00 74.46           C  
ATOM   4769  HA  LEU A 316      23.421  18.775 -27.971  1.00 74.46           H  
ATOM   4770  C   LEU A 316      22.082  17.563 -26.808  1.00 74.46           C  
ATOM   4771  CB  LEU A 316      21.513  19.760 -27.954  1.00 74.46           C  
ATOM   4772  HB2 LEU A 316      20.465  19.463 -27.918  1.00 74.46           H  
ATOM   4773  HB3 LEU A 316      21.670  20.329 -28.870  1.00 74.46           H  
ATOM   4774  O   LEU A 316      20.985  17.004 -26.710  1.00 74.46           O  
ATOM   4775  CG  LEU A 316      21.828  20.657 -26.746  1.00 74.46           C  
ATOM   4776  HG  LEU A 316      21.853  20.059 -25.836  1.00 74.46           H  
ATOM   4777  CD1 LEU A 316      23.163  21.394 -26.899  1.00 74.46           C  
ATOM   4778 HD11 LEU A 316      23.313  22.064 -26.053  1.00 74.46           H  
ATOM   4779 HD12 LEU A 316      23.164  21.978 -27.820  1.00 74.46           H  
ATOM   4780 HD13 LEU A 316      23.987  20.681 -26.919  1.00 74.46           H  
ATOM   4781  CD2 LEU A 316      20.725  21.688 -26.593  1.00 74.46           C  
ATOM   4782 HD21 LEU A 316      20.681  22.342 -27.464  1.00 74.46           H  
ATOM   4783 HD22 LEU A 316      20.900  22.273 -25.690  1.00 74.46           H  
ATOM   4784 HD23 LEU A 316      19.765  21.185 -26.473  1.00 74.46           H  
ATOM   4785  N   GLN A 317      23.058  17.437 -25.903  1.00 65.98           N  
ATOM   4786  H   GLN A 317      23.919  17.938 -26.071  1.00 65.98           H  
ATOM   4787  CA  GLN A 317      23.006  16.646 -24.666  1.00 65.98           C  
ATOM   4788  HA  GLN A 317      21.966  16.511 -24.366  1.00 65.98           H  
ATOM   4789  C   GLN A 317      23.698  17.375 -23.493  1.00 65.98           C  
ATOM   4790  CB  GLN A 317      23.612  15.251 -24.921  1.00 65.98           C  
ATOM   4791  HB2 GLN A 317      24.567  15.335 -25.440  1.00 65.98           H  
ATOM   4792  HB3 GLN A 317      23.789  14.752 -23.968  1.00 65.98           H  
ATOM   4793  O   GLN A 317      23.854  18.597 -23.524  1.00 65.98           O  
ATOM   4794  CG  GLN A 317      22.659  14.346 -25.710  1.00 65.98           C  
ATOM   4795  HG2 GLN A 317      22.736  14.560 -26.776  1.00 65.98           H  
ATOM   4796  HG3 GLN A 317      21.634  14.549 -25.400  1.00 65.98           H  
ATOM   4797  CD  GLN A 317      22.928  12.866 -25.453  1.00 65.98           C  
ATOM   4798  NE2 GLN A 317      21.962  12.013 -25.711  1.00 65.98           N  
ATOM   4799 HE21 GLN A 317      21.052  12.340 -26.004  1.00 65.98           H  
ATOM   4800 HE22 GLN A 317      22.170  11.055 -25.468  1.00 65.98           H  
ATOM   4801  OE1 GLN A 317      23.967  12.445 -24.976  1.00 65.98           O  
ATOM   4802  N   GLY A 318      24.029  16.641 -22.422  1.00 66.56           N  
ATOM   4803  H   GLY A 318      23.859  15.646 -22.458  1.00 66.56           H  
ATOM   4804  CA  GLY A 318      24.771  17.137 -21.267  1.00 66.56           C  
ATOM   4805  HA2 GLY A 318      25.734  17.523 -21.603  1.00 66.56           H  
ATOM   4806  HA3 GLY A 318      24.957  16.320 -20.570  1.00 66.56           H  
ATOM   4807  C   GLY A 318      24.027  18.235 -20.531  1.00 66.56           C  
ATOM   4808  O   GLY A 318      22.866  18.064 -20.176  1.00 66.56           O  
ATOM   4809  N   THR A 319      24.683  19.375 -20.325  1.00 67.44           N  
ATOM   4810  H   THR A 319      25.615  19.467 -20.704  1.00 67.44           H  
ATOM   4811  CA  THR A 319      24.101  20.566 -19.683  1.00 67.44           C  
ATOM   4812  HA  THR A 319      23.457  20.245 -18.864  1.00 67.44           H  
ATOM   4813  C   THR A 319      23.228  21.400 -20.625  1.00 67.44           C  
ATOM   4814  CB  THR A 319      25.216  21.455 -19.108  1.00 67.44           C  
ATOM   4815  HB  THR A 319      24.803  22.396 -18.744  1.00 67.44           H  
ATOM   4816  O   THR A 319      22.664  22.408 -20.191  1.00 67.44           O  
ATOM   4817  CG2 THR A 319      25.956  20.762 -17.964  1.00 67.44           C  
ATOM   4818 HG21 THR A 319      26.682  21.452 -17.533  1.00 67.44           H  
ATOM   4819 HG22 THR A 319      25.246  20.458 -17.195  1.00 67.44           H  
ATOM   4820 HG23 THR A 319      26.485  19.885 -18.338  1.00 67.44           H  
ATOM   4821  OG1 THR A 319      26.183  21.700 -20.098  1.00 67.44           O  
ATOM   4822  HG1 THR A 319      26.171  22.619 -20.375  1.00 67.44           H  
ATOM   4823  N   GLY A 320      23.134  21.028 -21.909  1.00 75.17           N  
ATOM   4824  H   GLY A 320      23.590  20.176 -22.204  1.00 75.17           H  
ATOM   4825  CA  GLY A 320      22.385  21.774 -22.922  1.00 75.17           C  
ATOM   4826  HA2 GLY A 320      22.390  21.195 -23.845  1.00 75.17           H  
ATOM   4827  HA3 GLY A 320      21.351  21.903 -22.604  1.00 75.17           H  
ATOM   4828  C   GLY A 320      23.001  23.142 -23.211  1.00 75.17           C  
ATOM   4829  O   GLY A 320      22.287  24.096 -23.527  1.00 75.17           O  
ATOM   4830  N   THR A 321      24.325  23.253 -23.054  1.00 82.68           N  
ATOM   4831  H   THR A 321      24.846  22.425 -22.803  1.00 82.68           H  
ATOM   4832  CA  THR A 321      25.078  24.484 -23.304  1.00 82.68           C  
ATOM   4833  HA  THR A 321      24.349  25.261 -23.532  1.00 82.68           H  
ATOM   4834  C   THR A 321      25.995  24.356 -24.506  1.00 82.68           C  
ATOM   4835  CB  THR A 321      25.878  24.974 -22.089  1.00 82.68           C  
ATOM   4836  HB  THR A 321      26.494  25.822 -22.388  1.00 82.68           H  
ATOM   4837  O   THR A 321      26.716  23.369 -24.628  1.00 82.68           O  
ATOM   4838  CG2 THR A 321      24.953  25.422 -20.963  1.00 82.68           C  
ATOM   4839 HG21 THR A 321      24.317  26.222 -21.342  1.00 82.68           H  
ATOM   4840 HG22 THR A 321      24.334  24.592 -20.625  1.00 82.68           H  
ATOM   4841 HG23 THR A 321      25.550  25.799 -20.132  1.00 82.68           H  
ATOM   4842  OG1 THR A 321      26.703  23.974 -21.547  1.00 82.68           O  
ATOM   4843  HG1 THR A 321      27.322  23.677 -22.219  1.00 82.68           H  
ATOM   4844  N   ILE A 322      26.013  25.384 -25.351  1.00 89.72           N  
ATOM   4845  H   ILE A 322      25.392  26.159 -25.168  1.00 89.72           H  
ATOM   4846  CA  ILE A 322      26.988  25.540 -26.433  1.00 89.72           C  
ATOM   4847  HA  ILE A 322      27.632  24.662 -26.471  1.00 89.72           H  
ATOM   4848  C   ILE A 322      27.855  26.748 -26.098  1.00 89.72           C  
ATOM   4849  CB  ILE A 322      26.307  25.662 -27.811  1.00 89.72           C  
ATOM   4850  HB  ILE A 322      25.657  26.537 -27.802  1.00 89.72           H  
ATOM   4851  O   ILE A 322      27.357  27.869 -25.995  1.00 89.72           O  
ATOM   4852  CG1 ILE A 322      25.445  24.409 -28.095  1.00 89.72           C  
ATOM   4853 HG12 ILE A 322      24.742  24.252 -27.277  1.00 89.72           H  
ATOM   4854 HG13 ILE A 322      26.086  23.530 -28.163  1.00 89.72           H  
ATOM   4855  CG2 ILE A 322      27.372  25.853 -28.910  1.00 89.72           C  
ATOM   4856 HG21 ILE A 322      28.015  24.975 -28.969  1.00 89.72           H  
ATOM   4857 HG22 ILE A 322      27.990  26.727 -28.703  1.00 89.72           H  
ATOM   4858 HG23 ILE A 322      26.902  26.019 -29.880  1.00 89.72           H  
ATOM   4859  CD1 ILE A 322      24.618  24.527 -29.375  1.00 89.72           C  
ATOM   4860 HD11 ILE A 322      23.959  23.664 -29.465  1.00 89.72           H  
ATOM   4861 HD12 ILE A 322      24.016  25.435 -29.337  1.00 89.72           H  
ATOM   4862 HD13 ILE A 322      25.273  24.561 -30.246  1.00 89.72           H  
ATOM   4863  N   ASN A 323      29.146  26.509 -25.912  1.00 90.57           N  
ATOM   4864  H   ASN A 323      29.480  25.567 -26.056  1.00 90.57           H  
ATOM   4865  CA  ASN A 323      30.143  27.529 -25.637  1.00 90.57           C  
ATOM   4866  HA  ASN A 323      29.630  28.468 -25.428  1.00 90.57           H  
ATOM   4867  C   ASN A 323      31.023  27.730 -26.868  1.00 90.57           C  
ATOM   4868  CB  ASN A 323      30.963  27.148 -24.397  1.00 90.57           C  
ATOM   4869  HB2 ASN A 323      31.591  26.288 -24.632  1.00 90.57           H  
ATOM   4870  HB3 ASN A 323      31.617  27.979 -24.131  1.00 90.57           H  
ATOM   4871  O   ASN A 323      31.296  26.774 -27.582  1.00 90.57           O  
ATOM   4872  CG  ASN A 323      30.088  26.827 -23.202  1.00 90.57           C  
ATOM   4873  ND2 ASN A 323      30.036  25.580 -22.798  1.00 90.57           N  
ATOM   4874 HD21 ASN A 323      30.552  24.869 -23.297  1.00 90.57           H  
ATOM   4875 HD22 ASN A 323      29.445  25.343 -22.013  1.00 90.57           H  
ATOM   4876  OD1 ASN A 323      29.424  27.681 -22.632  1.00 90.57           O  
ATOM   4877  N   PHE A 324      31.450  28.960 -27.121  1.00 94.19           N  
ATOM   4878  H   PHE A 324      31.149  29.714 -26.521  1.00 94.19           H  
ATOM   4879  CA  PHE A 324      32.449  29.281 -28.141  1.00 94.19           C  
ATOM   4880  HA  PHE A 324      33.267  28.564 -28.084  1.00 94.19           H  
ATOM   4881  C   PHE A 324      33.040  30.657 -27.871  1.00 94.19           C  
ATOM   4882  CB  PHE A 324      31.849  29.207 -29.552  1.00 94.19           C  
ATOM   4883  HB2 PHE A 324      31.540  28.178 -29.738  1.00 94.19           H  
ATOM   4884  HB3 PHE A 324      32.626  29.434 -30.283  1.00 94.19           H  
ATOM   4885  O   PHE A 324      32.471  31.456 -27.125  1.00 94.19           O  
ATOM   4886  CG  PHE A 324      30.657  30.105 -29.797  1.00 94.19           C  
ATOM   4887  CD1 PHE A 324      29.366  29.653 -29.470  1.00 94.19           C  
ATOM   4888  HD1 PHE A 324      29.235  28.672 -29.037  1.00 94.19           H  
ATOM   4889  CD2 PHE A 324      30.833  31.382 -30.360  1.00 94.19           C  
ATOM   4890  HD2 PHE A 324      31.824  31.727 -30.615  1.00 94.19           H  
ATOM   4891  CE1 PHE A 324      28.251  30.472 -29.703  1.00 94.19           C  
ATOM   4892  HE1 PHE A 324      27.262  30.120 -29.450  1.00 94.19           H  
ATOM   4893  CE2 PHE A 324      29.717  32.202 -30.595  1.00 94.19           C  
ATOM   4894  HE2 PHE A 324      29.854  33.180 -31.032  1.00 94.19           H  
ATOM   4895  CZ  PHE A 324      28.427  31.744 -30.270  1.00 94.19           C  
ATOM   4896  HZ  PHE A 324      27.564  32.365 -30.457  1.00 94.19           H  
ATOM   4897  N   THR A 325      34.175  30.952 -28.487  1.00 94.67           N  
ATOM   4898  H   THR A 325      34.593  30.263 -29.097  1.00 94.67           H  
ATOM   4899  CA  THR A 325      34.843  32.244 -28.361  1.00 94.67           C  
ATOM   4900  HA  THR A 325      34.335  32.851 -27.611  1.00 94.67           H  
ATOM   4901  C   THR A 325      34.771  32.985 -29.687  1.00 94.67           C  
ATOM   4902  CB  THR A 325      36.292  32.072 -27.886  1.00 94.67           C  
ATOM   4903  HB  THR A 325      36.880  31.580 -28.660  1.00 94.67           H  
ATOM   4904  O   THR A 325      35.139  32.446 -30.728  1.00 94.67           O  
ATOM   4905  CG2 THR A 325      36.926  33.418 -27.536  1.00 94.67           C  
ATOM   4906 HG21 THR A 325      36.342  33.919 -26.763  1.00 94.67           H  
ATOM   4907 HG22 THR A 325      36.968  34.052 -28.422  1.00 94.67           H  
ATOM   4908 HG23 THR A 325      37.941  33.252 -27.175  1.00 94.67           H  
ATOM   4909  OG1 THR A 325      36.336  31.297 -26.704  1.00 94.67           O  
ATOM   4910  HG1 THR A 325      36.788  30.484 -26.940  1.00 94.67           H  
ATOM   4911  N   VAL A 326      34.323  34.241 -29.652  1.00 94.89           N  
ATOM   4912  H   VAL A 326      34.040  34.625 -28.762  1.00 94.89           H  
ATOM   4913  CA  VAL A 326      34.498  35.178 -30.767  1.00 94.89           C  
ATOM   4914  HA  VAL A 326      34.592  34.626 -31.702  1.00 94.89           H  
ATOM   4915  C   VAL A 326      35.806  35.919 -30.521  1.00 94.89           C  
ATOM   4916  CB  VAL A 326      33.296  36.127 -30.914  1.00 94.89           C  
ATOM   4917  HB  VAL A 326      33.168  36.706 -29.999  1.00 94.89           H  
ATOM   4918  O   VAL A 326      35.897  36.773 -29.639  1.00 94.89           O  
ATOM   4919  CG1 VAL A 326      33.502  37.091 -32.089  1.00 94.89           C  
ATOM   4920 HG11 VAL A 326      33.680  36.535 -33.010  1.00 94.89           H  
ATOM   4921 HG12 VAL A 326      34.355  37.741 -31.898  1.00 94.89           H  
ATOM   4922 HG13 VAL A 326      32.620  37.720 -32.211  1.00 94.89           H  
ATOM   4923  CG2 VAL A 326      32.008  35.329 -31.172  1.00 94.89           C  
ATOM   4924 HG21 VAL A 326      32.121  34.719 -32.069  1.00 94.89           H  
ATOM   4925 HG22 VAL A 326      31.170  36.014 -31.302  1.00 94.89           H  
ATOM   4926 HG23 VAL A 326      31.795  34.684 -30.320  1.00 94.89           H  
ATOM   4927  N   LEU A 327      36.847  35.546 -31.261  1.00 94.52           N  
ATOM   4928  H   LEU A 327      36.679  34.898 -32.017  1.00 94.52           H  
ATOM   4929  CA  LEU A 327      38.188  36.109 -31.120  1.00 94.52           C  
ATOM   4930  HA  LEU A 327      38.448  36.158 -30.063  1.00 94.52           H  
ATOM   4931  C   LEU A 327      38.230  37.547 -31.639  1.00 94.52           C  
ATOM   4932  CB  LEU A 327      39.198  35.212 -31.858  1.00 94.52           C  
ATOM   4933  HB2 LEU A 327      40.163  35.717 -31.877  1.00 94.52           H  
ATOM   4934  HB3 LEU A 327      38.875  35.103 -32.893  1.00 94.52           H  
ATOM   4935  O   LEU A 327      38.670  38.442 -30.920  1.00 94.52           O  
ATOM   4936  CG  LEU A 327      39.386  33.803 -31.265  1.00 94.52           C  
ATOM   4937  HG  LEU A 327      38.444  33.257 -31.311  1.00 94.52           H  
ATOM   4938  CD1 LEU A 327      40.433  33.068 -32.094  1.00 94.52           C
[truncated: 1,280,133 more chars]
