# Supplementary material for: New carbohydrate binding domains identified by phage display based functional metagenomic screens of human gut microbiota
Source: Commun Biol. 2023 Apr 5;6:371. doi: 10.1038/s42003-023-04718-0 (PMC10076258; doi:10.1038/s42003-023-04718-0)
Supplement: Supplementary file 6 — Supplementary Data 3 [file 42003_2023_4718_MOESM6_ESM.xlsx]

## Sheet: 3B_MN3
MN3	PAA-Biotin	PAA-Biotin-A-D-Mannose	PAA-Biotin-B-D-Mannose	PAA-Biotin-A-Neu5Ac	PAA-Biotin-A-L-Fucose	PAA-Biotin-B-D-GlcNAc	PAA-Biotin-A-D-Galactose	PAA-Biotin-B-D-Galactose	PAA-Biotin-Lewis Y	PAA-Biotin-H type2 triose
50 ug/ml	0.076	0.056	0.064	0.072	0.064	0.054	0.061	0.06	0.894	1.611
50 ug/ml	0.054	0.055	0.058	0.061	0.059	0.054	0.064	0.06	0.9	1.478
50 ug/ml	0.058	0.052	0.061	0.065	0.066	0.065	0.064	0.075	0.783	1.492
10 ug/ml	0.056	0.05	0.063	0.057	0.056	0.062	0.058	0.057	0.467	1.332
10 ug/ml	0.063	0.053	0.06	0.064	0.059	0.059	0.055	0.058	0.348	1.247
10 ug/ml	0.063	0.054	0.059	0.062	0.069	0.056	0.055	0.056	0.392	1.416

## Sheet: 4I_St-Glc1
Micromolar concentration of St-Glc1	Starch	Starch	Amylose	Amylose	Amylinopectin	Amylinopectin	No coating	No coating
6.80413	0.115	0.132	0.134	0.144	0.082	0.08	0.076	0.082
3.40206	0.138	0.142	0.148	0.156	0.088	0.081	0.083	0.094
1.70103	0.149	0.153	0.154	0.162	0.11	0.102	0.104	0.101
0.850516	0.156	0.149	0.162	0.156	0.106	0.099	0.095	0.075
0.425258	0.133	0.142	0.133	0.147	0.089	0.089	0.082	0.071
0.212629	0.106	0.102	0.107	0.117	0.065	0.075	0.081	0.069
0.106315	0.069	0.075	0.083	0.094	0.062	0.066	0.059	0.057
0.0531573	0.056	0.055	0.062	0.068	0.057	0.055	0.051	0.048
0.0265786	0.052	0.049	0.052	0.057	0.051	0.049	0.048	0.048
0.0132893	0.048	0.048	0.049	0.054	0.048	0.048	0.046	0.051
0.00664466	0.045	0.05	0.048	0.055	0.047	0.05	0.069	0.045
No protein (0.001)	0.047	0.048	0.048	0.048	0.048	0.049	0.045	0.044

## Sheet: 4J_St-Glc1
	Starch	Starch	Starch	Amylose	Amylose	Amylose	Amylopectin	Amylopectin	Amylopectin	No coating	No coating	No coating
St-Glc1	0.178	0.176	0.172	0.173	0.127	0.181	0.109	0.076	0.108	0.06	0.089	0.107
St-Glc1 denatured	0.057	0.057	0.05	0.055	0.051	0.051	0.05	0.052	0.051	0.047	0.05	0.054
No St-Glc1	0.074	0.077	0.07	0.044	0.049	0.044	0.057	0.044	0.044	0.045	0.045	0.045
St-Glc1 + Starch	0.145	0.147	0.135	0.128	0.139	0.148	0.132	0.12	0.138	0.129	0.134	0.141
St-Glc1 + Amylose	0.133	0.127	0.123	0.127	0.122	0.118	0.117	0.115	0.113	0.127	0.126	0.122
St-Glc1 + Amylopectin	0.165	0.182	0.181	0.179	0.177	0.171	0.09	0.127	0.14	0.137	0.125	0.141
St-Glc1 + Glucose	0.172	0.163	0.161	0.174	0.169	0.17	0.109	0.089	0.093	0.099	0.106	0.121

## Sheet: 4M_St5-Glc5v2
Micromolar concentration of St-Glc5v2	Starch	Starch	Amylose	Amylose	Amylopectin	Amylopectin	No coating	No coating
22.2506	0.168	0.172	0.175	0.174	0.075	0.081	0.071	0.075
11.1253	0.188	0.197	0.184	0.209	0.121	0.111	0.098	0.085
5.56265	0.192	0.188	0.207	0.197	0.136	0.122	0.102	0.087
2.78132	0.168	0.192	0.195	0.213	0.105	0.109	0.087	0.072
1.39066	0.167	0.181	0.182	0.184	0.1	0.095	0.076	0.071
0.695331	0.134	0.166	0.183	0.172	0.089	0.087	0.057	0.076
0.347666	0.1	0.114	0.129	0.145	0.077	0.077	0.047	0.053
0.173833	0.078	0.076	0.109	0.11	0.08	0.071	0.053	0.046
0.0869164	0.06	0.067	0.088	0.088	0.066	0.065	0.055	0.045
0.0434582	0.056	0.058	0.072	0.07	0.059	0.057	0.046	0.047
0.0217291	0.05	0.05	0.059	0.059	0.054	0.051	0.048	0.046
No protein (0.00316)	0.048	0.047	0.046	0.045	0.071	0.048	0.047	0.045

## Sheet: 4N_St-Glc5v2
	Starch	Starch	Starch	Amylose	Amylose	Amylose	Amylopectin	Amylopectin	Amylopectin	No coating	No coating	No coating
St-Glc5v2	0.153	0.125	0.13	0.135	0.128	0.124	0.056	0.069	0.063	0.056	0.052	0.053
St-Glc5v2 denatured	0.072	0.073	0.07	0.048	0.048	0.05	0.054	0.05	0.049	0.046	0.047	0.068
No St-Glc5v2	0.047	0.046	0.051	0.046	0.045	0.047	0.046	0.045	0.045	0.046	0.047	0.045
St-Glc5v2 + Starch	0.08	0.093	0.078	0.077	0.066	0.077	0.079	0.084	0.084	0.077	0.081	0.091
St-Glc5v2 + Amylose	0.059	0.059	0.057	0.053	0.051	0.055	0.053	0.048	0.05	0.048	0.05	0.047
St-Glc5v2 + Amylopectin	0.181	0.15	0.158	0.166	0.158	0.152	0.068	0.063	0.075	0.054	0.056	0.053
St-Glc5v2 + Glucose	0.175	0.153	0.171	0.14	0.138	0.133	0.061	0.058	0.058	0.055	0.056	0.054

## Sheet: 5E_Lev-Lev5
Micromolar concentration of Lev-Lev5	Levan	Levan	Inulin	Inulin	Glucan	Glucan
10.9932	0.535	0.595	0.444	0.455	0.1	0.094
5.4966	0.535	0.563	0.358	0.404	0.097	0.088
2.7483	0.522	0.55	0.332	0.422	0.093	0.073
1.37415	0.495	0.468	0.214	0.232	0.081	0.072
0.687075	0.381	0.392	0.143	0.187	0.054	0.05
0.343537	0.345	0.341	0.11	0.098	0.053	0.052
0.171769	0.286	0.284	0.08	0.085	0.061	0.053
0.0858844	0.215	0.214	0.079	0.058	0.051	0.051
0.0429422	0.183	0.129	0.053	0.051	0.049	0.06
0.0214711	0.092	0.09	0.052	0.049	0.052	0.048
0.0107355	0.074	0.076	0.051	0.057	0.047	0.048
0.00536777	0.057	0.058	0.053	0.049	0.049	0.046
0.00268389	0.075	0.061	0.046	0.046	0.051	0.05
0.00134194	0.052	0.051	0.048	0.049	0.05	0.047
No protein (0.001)	0.048	0.05	0.046	0.051	0.056	0.047

## Sheet: 5F_Lev-Lev5
	Levan	Levan	Inulin	Inulin	Xylan	Xylan	Amylopectin	Amylopectin	Pectin	Pectin	Arabinogalactan	Arabinogalactan	Glucan	Glucan	Dextran	Dextran	Laminarin	Laminarin	Amylose	Amylose	Starch	Starch	Buffer	Buffer
No Lev-Lev5	0.056	0.055	0.046	0.051	0.059	0.047	0.046	0.049	0.05	0.059	0.045	0.05	0.049	0.051	0.051	0.045	0.047	0.045	0.047	0.053	0.049	0.05	0.055	0.055
Only Lev-Lev5	0.19	0.178	0.077	0.067	0.068	0.062	0.063	0.063	0.063	0.062	0.075	0.063	0.046	0.047	0.057	0.068	0.07	0.069	0.064	0.065	0.059	0.067	0.059	0.062
Lev-Lev5 + 100 mM sugar	0.146	0.163	0.063	0.065	0.059	0.064	0.063	0.062	0.058	0.056	0.053	0.055	0.048	0.05	0.061	0.057	0.058	0.056	0.058	0.052	0.057	0.074	0.048	0.049
Lev-Lev5 + 100 mM sugar			0.056	0.065							0.059	0.055
